# Supplementary material for: Tetra-μ-acetato-bis­[(1,3-benzothia­zole)copper(II)](Cu—Cu)
Source: Acta Crystallogr Sect E Struct Rep Online. 2011 Jul 13;67(Pt 8):m1089. doi: 10.1107/S1600536811027140 (PMC3212163; doi:10.1107/S1600536811027140)
Supplement: Supplementary file 1 [file e-67-m1089-sup1.cif]

##############################################################################
#                                                                            #
# This CIF contains the data in a paper accepted for publication in          #
# Acta Crystallographica Section E. It conforms to the requirements of       #
# Notes for Authors for Acta Crystallographica Section E, and has been       #
# peer reviewed under the auspices of the IUCr Commission on Journals.       #
#                                                                            #
# Full details of the Crystallographic Information File format               #
# are given in the paper "The Crystallographic Information File (CIF):       #
# a New Standard Archive File for Crystallography" by S. R. Hall, F. H.      #
# Allen and I. D. Brown [Acta Cryst. (1991), A47, 655-685].                  #
#                                                                            #
# The current version of the core CIF dictionary is obtainable from          #
# ftp://ftp.iucr.org/pub/cif_core.dic.                                       #
#                                                                            #
# Software is freely available for graphical display of the structure(s)     #
# in this CIF. For information consult the CIF software page                 #
# http://www.iucr.org/resources/cif/software.                                #
#                                                                            #
# This file may be used for bona fide research purposes within the           #
# scientific community so long as proper attribution is given to the journal # 
# article from which it was obtained.                                        #
#                                                                            #
##############################################################################
data_I
_audit_creation_method     SHELXL-97
_chemical_name_systematic
;
Tetra-\m-acetato-bis[(1,3-benzothiazole)copper(II)](<i>Cu</i>---<i>Cu</i>)
;
_chemical_name_common     ?
_chemical_formula_moiety     'C22 H22 Cu2 N2 O8 S2'
_chemical_formula_sum     'C22 H22 Cu2 N2 O8 S2'
_chemical_formula_iupac     '[Cu2 (C2 H3 O2)4 (C7 H5 N S)2]'
_chemical_formula_weight     633.66
_chemical_melting_point     ?
_symmetry_cell_setting     triclinic
_symmetry_space_group_name_H-M     'P -1'
_symmetry_space_group_name_Hall     '-P 1'
loop_
    _symmetry_equiv_pos_as_xyz
    'x, y, z'
    '-x, -y, -z'
_cell_length_a     7.1850(10)
_cell_length_b     8.1918(12)
_cell_length_c     11.8265(16)
_cell_angle_alpha     106.516(16)
_cell_angle_beta     106.429(16)
_cell_angle_gamma     97.344(17)
_cell_volume     623.49(18)
_cell_formula_units_Z     1
_cell_measurement_reflns_used     1512
_cell_measurement_theta_min     3.8
_cell_measurement_theta_max     56.3
_cell_measurement_temperature     293(2)
_exptl_crystal_description     'plate'
_exptl_crystal_colour     'green'
_exptl_crystal_size_max     0.3
_exptl_crystal_size_mid     0.2
_exptl_crystal_size_min     0.1
_exptl_crystal_density_diffrn     1.688
_exptl_crystal_density_meas     ?
_exptl_crystal_density_method     'not measured'
_exptl_crystal_F_000     322
_exptl_absorpt_coefficient_mu     1.923
_exptl_absorpt_correction_type     numerical
_exptl_absorpt_process_details
;
(X-SHAPE; Stoe & Cie, 1999)
;
_exptl_absorpt_correction_T_min     0.5751
_exptl_absorpt_correction_T_max     0.8402
_exptl_special_details
;
A single crystal suitable for X-ray diffraction was selected under a
polarization microscope and sealed in a capillary tube. Complete scattering
intensities data sets were collected with an imaging plate diffractometer
(<i>IPDS</i> I, Stoe & Cie). The data were corrected for Lorentz and
polarization effects. A numerical absorption correction based on crystal-shape
optimization was applied for all data.
;
_diffrn_ambient_temperature     293(2)
_diffrn_radiation_type     MoK\a
_diffrn_radiation_wavelength     0.71073
_diffrn_radiation_source     'fine-focus sealed tube'
_diffrn_radiation_monochromator     graphite
_diffrn_measurement_device_type     'Stoe IPDS I'
_diffrn_measurement_method     Oscillation
_diffrn_detector_area_resol_mean     0
_diffrn_reflns_number     7525
_diffrn_reflns_av_R_equivalents     0.0384
_diffrn_reflns_av_sigmaI/netI     0.0519
_diffrn_reflns_theta_min     2.70
_diffrn_reflns_theta_max     28.12
_diffrn_reflns_theta_full     28.12
_diffrn_measured_fraction_theta_max     0.912
_diffrn_measured_fraction_theta_full     0.912
_diffrn_reflns_limit_h_min     -8
_diffrn_reflns_limit_h_max     8
_diffrn_reflns_limit_k_min     -10
_diffrn_reflns_limit_k_max     10
_diffrn_reflns_limit_l_min     -15
_diffrn_reflns_limit_l_max     15
_diffrn_standards_number     0
_diffrn_standards_interval_count     0
_diffrn_standards_interval_time     0
_diffrn_standards_decay_%     0
_refine_special_details
;
Refinement of <i>F</i>^2^ against ALL reflections. The weighted <i>R</i>-factor
<i>wR</i> and goodness of fit <i>S</i> are based on <i>F</i>^2^, conventional
<i>R</i>-factors <i>R</i> are based on <i>F</i>, with <i>F</i> set to zero for
negative <i>F</i>^2^. The threshold expression of <i>F</i>^2^ >
\s(<i>F</i>^2^) is used only for calculating <i>R</i>-factors(gt) <i>etc</i>.
and is not relevant to the choice of reflections for refinement.
<i>R</i>-factors based on <i>F</i>^2^ are statistically about twice as large
as those based on <i>F</i>, and <i>R</i>- factors based on ALL data will be
even larger. Hydrogen atoms were placed in idealized positions and constrained
riding on their parent atoms [C--H = 0.93--0.96 \%A with <i>U</i>~iso~(H) =
1.2 <i>U</i>~eq~(C)]. The last cycles of refinement included atomic positions
for all atoms, anisotropic thermal parameters for all non-hydrogen atoms and
isotropic thermal parameters for all hydrogen atoms.
;
_reflns_number_total     2784
_reflns_number_gt     2092
_reflns_threshold_expression     I>2sigma(I)
_refine_ls_structure_factor_coef     Fsqd
_refine_ls_matrix_type     full
_refine_ls_R_factor_all     0.0505
_refine_ls_R_factor_gt     0.0316
_refine_ls_wR_factor_gt     0.0701
_refine_ls_wR_factor_ref     0.0754
_refine_ls_goodness_of_fit_ref     0.968
_refine_ls_restrained_S_all     0.968
_refine_ls_number_reflns     2784
_refine_ls_number_parameters     165
_refine_ls_number_restraints     0
_refine_ls_hydrogen_treatment     constr
_refine_ls_weighting_scheme     calc
_refine_ls_weighting_details
                 'calc w=1/[\s^2^(Fo^2^)+(0.0379P)^2^] where P=(Fo^2^+2Fc^2^)/3'
_atom_sites_solution_hydrogens     geom
_atom_sites_solution_primary     direct
_atom_sites_solution_secondary     difmap
_refine_ls_shift/su_max     0.013
_refine_ls_shift/su_mean     0.000
_refine_diff_density_max     0.454
_refine_diff_density_min     -0.450
_refine_ls_extinction_method     none
_refine_ls_extinction_coef     ?
loop_
    _atom_type_symbol
    _atom_type_description
    _atom_type_scat_dispersion_real
    _atom_type_scat_dispersion_imag
    _atom_type_scat_source
    'C' 'C' 0.0033 0.0016
                         'International Tables Vol C Tables 4.2.6.8 and 6.1.1.4'
    'H' 'H' 0.0000 0.0000
                         'International Tables Vol C Tables 4.2.6.8 and 6.1.1.4'
    'O' 'O' 0.0106 0.0060
                         'International Tables Vol C Tables 4.2.6.8 and 6.1.1.4'
    'Cu' 'Cu' 0.3201 1.2651
                         'International Tables Vol C Tables 4.2.6.8 and 6.1.1.4'
    'S' 'S' 0.1246 0.1234
                         'International Tables Vol C Tables 4.2.6.8 and 6.1.1.4'
    'N' 'N' 0.0061 0.0033
                         'International Tables Vol C Tables 4.2.6.8 and 6.1.1.4'
_computing_data_collection     'X-AREA (Stoe & Cie, 2001)'
_computing_cell_refinement     'X-AREA (Stoe & Cie, 2001)'
_computing_data_reduction     'X-AREA (Stoe & Cie, 2001)'
_computing_structure_solution     'SIR92 (Altomare <i>et al.</i>, 1993)'
_computing_structure_refinement     'SHELXL97 (Sheldrick, 2008)'
_computing_molecular_graphics     'DIAMOND (Brandenburg, 2011)'
_computing_publication_material     'WinGX (Farrugia, 1999)'
loop_
    _atom_site_type_symbol
    _atom_site_label
    _atom_site_fract_x
    _atom_site_fract_y
    _atom_site_fract_z
    _atom_site_U_iso_or_equiv
    _atom_site_adp_type
    _atom_site_calc_flag
    _atom_site_refinement_flags
    _atom_site_occupancy
    _atom_site_symmetry_multiplicity
    _atom_site_disorder_assembly
    _atom_site_disorder_group
    Cu Cu1 0.43471(5) 0.46234(4) 0.58527(3) 0.02316(11) Uani d . 1 1 . .
    S S1 0.04719(13) 0.43274(11) 0.83857(7) 0.0430(2) Uani d . 1 1 . .
    N N1 0.2932(4) 0.4019(3) 0.71570(19) 0.0265(5) Uani d . 1 1 . .
    O O3 0.6747(3) 0.6371(3) 0.70893(18) 0.0428(5) Uani d . 1 1 . .
    O O4 0.7826(3) 0.7015(3) 0.56499(17) 0.0390(5) Uani d . 1 1 . .
    O O1 0.5911(3) 0.2831(3) 0.56937(19) 0.0374(5) Uani d . 1 1 . .
    C C2 0.3612(4) 0.3329(3) 0.8112(2) 0.0259(6) Uani d . 1 1 . .
    O O2 0.6990(4) 0.3443(3) 0.4247(2) 0.0427(6) Uani d . 1 1 . .
    C C6 0.3008(5) 0.2858(4) 0.9930(3) 0.0411(8) Uani d . 1 1 . .
    H H6 0.2271 0.2953 1.0468 0.049 Uiso calc R 1 1 . .
    C C4 0.5758(5) 0.2012(4) 0.9319(3) 0.0458(8) Uani d . 1 1 . .
    H H4 0.6848 0.1503 0.9462 0.055 Uiso calc R 1 1 . .
    C C5 0.4659(6) 0.2169(4) 1.0127(3) 0.0462(9) Uani d . 1 1 . .
    H H5 0.5055 0.1798 1.0813 0.055 Uiso calc R 1 1 . .
    C C11 0.9534(6) 0.8715(4) 0.7759(3) 0.0542(10) Uani d . 1 1 . .
    H H11A 0.9499 0.8716 0.8564 0.081 Uiso calc R 1 1 . .
    H H11B 0.9337 0.9812 0.7663 0.081 Uiso calc R 1 1 . .
    H H11C 1.0803 0.8550 0.7693 0.081 Uiso calc R 1 1 . .
    C C9 0.7821(5) 0.1025(4) 0.4827(3) 0.0415(7) Uani d . 1 1 . .
    H H9A 0.9197 0.1415 0.4931 0.062 Uiso calc R 1 1 . .
    H H9C 0.7166 0.0146 0.4018 0.062 Uiso calc R 1 1 . .
    H H9B 0.7733 0.0542 0.5466 0.062 Uiso calc R 1 1 . .
    C C1 0.1335(5) 0.4564(4) 0.7205(3) 0.0344(7) Uani d . 1 1 . .
    H H1 0.0685 0.5058 0.6633 0.041 Uiso calc R 1 1 . .
    C C3 0.5264(5) 0.2595(4) 0.8310(3) 0.0359(7) Uani d . 1 1 . .
    H H3 0.6015 0.2501 0.7780 0.043 Uiso calc R 1 1 . .
    C C7 0.2462(5) 0.3417(3) 0.8892(2) 0.0307(6) Uani d . 1 1 . .
    C C10 0.7917(4) 0.7261(3) 0.6755(2) 0.0288(6) Uani d . 1 1 . .
    C C8 0.6835(4) 0.2542(3) 0.4930(2) 0.0278(6) Uani d . 1 1 . .
loop_
    _atom_site_aniso_label
    _atom_site_aniso_U_11
    _atom_site_aniso_U_22
    _atom_site_aniso_U_33
    _atom_site_aniso_U_12
    _atom_site_aniso_U_13
    _atom_site_aniso_U_23
    Cu1 0.0256(2) 0.02769(17) 0.02156(16) 0.00738(12) 0.01074(12) 0.01282(12)
    S1 0.0358(5) 0.0654(5) 0.0383(4) 0.0139(4) 0.0222(4) 0.0223(4)
    N1 0.0267(14) 0.0329(12) 0.0228(11) 0.0055(9) 0.0097(9) 0.0127(9)
    O3 0.0453(15) 0.0499(12) 0.0239(10) -0.0096(10) 0.0076(9) 0.0115(9)
    O4 0.0353(13) 0.0522(13) 0.0247(10) -0.0037(10) 0.0095(9) 0.0124(9)
    O1 0.0467(14) 0.0429(11) 0.0437(12) 0.0252(10) 0.0268(10) 0.0275(10)
    C2 0.0283(16) 0.0263(12) 0.0203(12) -0.0001(10) 0.0065(10) 0.0082(10)
    O2 0.0588(16) 0.0442(12) 0.0552(13) 0.0307(11) 0.0389(12) 0.0338(11)
    C6 0.061(2) 0.0362(16) 0.0259(14) -0.0033(14) 0.0177(14) 0.0124(13)
    C4 0.056(2) 0.0381(16) 0.0425(18) 0.0160(15) 0.0071(16) 0.0191(15)
    C5 0.073(3) 0.0337(16) 0.0285(15) 0.0051(15) 0.0081(15) 0.0182(13)
    C11 0.055(2) 0.050(2) 0.0364(18) -0.0127(16) 0.0009(16) 0.0081(15)
    C9 0.045(2) 0.0338(15) 0.056(2) 0.0195(14) 0.0224(16) 0.0201(15)
    C1 0.0300(18) 0.0488(17) 0.0292(14) 0.0109(13) 0.0104(12) 0.0188(13)
    C3 0.040(2) 0.0374(15) 0.0337(15) 0.0099(13) 0.0121(13) 0.0175(13)
    C7 0.0354(18) 0.0305(14) 0.0236(13) -0.0010(11) 0.0114(11) 0.0074(11)
    C10 0.0269(17) 0.0295(14) 0.0261(13) 0.0053(11) 0.0031(11) 0.0102(11)
    C8 0.0253(16) 0.0263(13) 0.0327(14) 0.0073(11) 0.0087(11) 0.0115(11)
_geom_special_details
;
All e.s.d.'s (except the e.s.d. in the dihedral angle between two l.s. planes)
are estimated using the full covariance matrix. The cell e.s.d.'s are taken
into account individually in the estimation of e.s.d.'s in distances, angles
and torsion angles; correlations between e.s.d.'s in cell parameters are only
used when they are defined by crystal symmetry. An approximate (isotropic)
treatment of cell e.s.d.'s is used for estimating e.s.d.'s involving l.s.
planes.
;
loop_
    _geom_bond_atom_site_label_1
    _geom_bond_atom_site_label_2
    _geom_bond_site_symmetry_2
    _geom_bond_distance
    _geom_bond_publ_flag
    Cu1 O1 . 1.9589(19) ?
    Cu1 O2 2_666 1.9689(19) ?
    Cu1 O3 . 1.978(2) ?
    Cu1 O4 2_666 1.984(2) ?
    Cu1 N1 . 2.203(2) ?
    Cu1 Cu1 2_666 2.6378(7) ?
    S1 C1 . 1.727(3) ?
    S1 C7 . 1.732(3) ?
    N1 C1 . 1.293(4) ?
    N1 C2 . 1.398(3) ?
    O3 C10 . 1.261(3) ?
    O4 C10 . 1.246(3) ?
    O4 Cu1 2_666 1.984(2) ?
    O1 C8 . 1.253(3) ?
    C2 C3 . 1.390(4) ?
    C2 C7 . 1.396(4) ?
    O2 C8 . 1.256(3) ?
    O2 Cu1 2_666 1.9689(19) ?
    C6 C5 . 1.367(5) ?
    C6 C7 . 1.401(3) ?
    C6 H6 . 0.9300 ?
    C4 C3 . 1.381(4) ?
    C4 C5 . 1.391(5) ?
    C4 H4 . 0.9300 ?
    C5 H5 . 0.9300 ?
    C11 C10 . 1.497(4) ?
    C11 H11A . 0.9600 ?
    C11 H11B . 0.9600 ?
    C11 H11C . 0.9600 ?
    C9 C8 . 1.500(4) ?
    C9 H9A . 0.9600 ?
    C9 H9C . 0.9600 ?
    C9 H9B . 0.9600 ?
    C1 H1 . 0.9300 ?
    C3 H3 . 0.9300 ?
loop_
    _geom_angle_atom_site_label_1
    _geom_angle_atom_site_label_2
    _geom_angle_atom_site_label_3
    _geom_angle_site_symmetry_1
    _geom_angle_site_symmetry_3
    _geom_angle
    _geom_angle_publ_flag
    O1 Cu1 O2 . 2_666 167.71(7) ?
    O1 Cu1 O3 . . 90.12(10) ?
    O2 Cu1 O3 2_666 . 88.37(10) ?
    O1 Cu1 O4 . 2_666 88.25(10) ?
    O2 Cu1 O4 2_666 2_666 90.67(10) ?
    O3 Cu1 O4 . 2_666 167.89(8) ?
    O1 Cu1 N1 . . 100.05(8) ?
    O2 Cu1 N1 2_666 . 92.24(8) ?
    O3 Cu1 N1 . . 98.77(8) ?
    O4 Cu1 N1 2_666 . 93.33(8) ?
    O1 Cu1 Cu1 . 2_666 84.48(6) ?
    O2 Cu1 Cu1 2_666 2_666 83.24(6) ?
    O3 Cu1 Cu1 . 2_666 85.57(6) ?
    O4 Cu1 Cu1 2_666 2_666 82.33(6) ?
    N1 Cu1 Cu1 . 2_666 173.67(6) ?
    C1 S1 C7 . . 88.85(13) ?
    C1 N1 C2 . . 110.6(2) ?
    C1 N1 Cu1 . . 118.25(16) ?
    C2 N1 Cu1 . . 130.51(18) ?
    C10 O3 Cu1 . . 121.50(17) ?
    C10 O4 Cu1 . 2_666 125.44(19) ?
    C8 O1 Cu1 . . 123.50(15) ?
    C3 C2 C7 . . 120.5(2) ?
    C3 C2 N1 . . 125.5(2) ?
    C7 C2 N1 . . 114.0(2) ?
    C8 O2 Cu1 . 2_666 124.42(18) ?
    C5 C6 C7 . . 117.9(3) ?
    C5 C6 H6 . . 121.0 ?
    C7 C6 H6 . . 121.0 ?
    C3 C4 C5 . . 121.4(3) ?
    C3 C4 H4 . . 119.3 ?
    C5 C4 H4 . . 119.3 ?
    C6 C5 C4 . . 121.3(2) ?
    C6 C5 H5 . . 119.4 ?
    C4 C5 H5 . . 119.4 ?
    C10 C11 H11A . . 109.5 ?
    C10 C11 H11B . . 109.5 ?
    H11A C11 H11B . . 109.5 ?
    C10 C11 H11C . . 109.5 ?
    H11A C11 H11C . . 109.5 ?
    H11B C11 H11C . . 109.5 ?
    C8 C9 H9A . . 109.5 ?
    C8 C9 H9C . . 109.5 ?
    H9A C9 H9C . . 109.5 ?
    C8 C9 H9B . . 109.5 ?
    H9A C9 H9B . . 109.5 ?
    H9C C9 H9B . . 109.5 ?
    N1 C1 S1 . . 116.61(19) ?
    N1 C1 H1 . . 121.7 ?
    S1 C1 H1 . . 121.7 ?
    C4 C3 C2 . . 118.0(3) ?
    C4 C3 H3 . . 121.0 ?
    C2 C3 H3 . . 121.0 ?
    C2 C7 C6 . . 120.8(3) ?
    C2 C7 S1 . . 109.93(18) ?
    C6 C7 S1 . . 129.2(2) ?
    O4 C10 O3 . . 124.7(3) ?
    O4 C10 C11 . . 117.7(3) ?
    O3 C10 C11 . . 117.6(2) ?
    O1 C8 O2 . . 124.2(2) ?
    O1 C8 C9 . . 117.9(2) ?
    O2 C8 C9 . . 118.0(3) ?
_iucr_refine_instructions_details
;
TITL jh155a in P -1
CELL  0.71073   7.1850   8.1918  11.8265  106.516  106.429   97.344
ZERR     4.00   0.0010   0.0012   0.0016    0.016    0.016    0.017
LATT   1
SFAC  C    H    O    CU   S    N
UNIT  22   22   8    2    2    2
MERG   2
OMIT     1   1   1
OMIT    -1   4   2
OMIT     2   0   3
OMIT    -7  -1   1
OMIT     4  -8  10
FMAP   2
PLAN   25
ACTA
BOND   $H
L.S.  10
REM EXTI    0.000000
WGHT    0.040100
FVAR       0.83007
CU1   4    0.434714    0.462344    0.585266    11.00000    0.02556    0.02769 =
         0.02156    0.01282    0.01074    0.00738
S1    5    0.047187    0.432741    0.838565    11.00000    0.03577    0.06543 =
         0.03834    0.02234    0.02224    0.01391
N1    6    0.293158    0.401907    0.715702    11.00000    0.02670    0.03292 =
         0.02277    0.01273    0.00968    0.00554
O3    3    0.674658    0.637126    0.708928    11.00000    0.04529    0.04986 =
         0.02393    0.01145    0.00756   -0.00962
O4    3    0.782557    0.701503    0.564986    11.00000    0.03527    0.05218 =
         0.02470    0.01240    0.00950   -0.00369
O1    3    0.591090    0.283132    0.569368    11.00000    0.04667    0.04291 =
         0.04365    0.02750    0.02679    0.02515
C2    1    0.361176    0.332887    0.811196    11.00000    0.02829    0.02629 =
         0.02027    0.00823    0.00645   -0.00012
O2    3    0.698957    0.344283    0.424672    11.00000    0.05883    0.04423 =
         0.05522    0.03375    0.03891    0.03070
C6    1    0.300821    0.285802    0.992994    11.00000    0.06055    0.03618 =
         0.02587    0.01237    0.01769   -0.00330
AFIX  43
H6    2    0.227096    0.295258    1.046813    11.00000   -1.20000
AFIX   0
C4    1    0.575790    0.201165    0.931912    11.00000    0.05575    0.03811 =
         0.04247    0.01906    0.00713    0.01602
AFIX  43
H4    2    0.684829    0.150260    0.946173    11.00000   -1.20000
AFIX   0
C5    1    0.465922    0.216867    1.012650    11.00000    0.07335    0.03373 =
         0.02849    0.01819    0.00809    0.00511
AFIX  43
H5    2    0.505495    0.179769    1.081339    11.00000   -1.20000
AFIX   0
C11   1    0.953364    0.871486    0.775880    11.00000    0.05456    0.05050 =
         0.03637    0.00809    0.00088   -0.01273
AFIX 137
H11A  2    0.949859    0.871587    0.856445    11.00000   -1.50000
H11B  2    0.933652    0.981151    0.766254    11.00000   -1.50000
H11C  2    1.080298    0.854994    0.769323    11.00000   -1.50000
AFIX   0
C9    1    0.782142    0.102471    0.482688    11.00000    0.04508    0.03381 =
         0.05578    0.02009    0.02238    0.01955
AFIX 137
H9A   2    0.919660    0.141475    0.493105    11.00000   -1.50000
H9C   2    0.716589    0.014643    0.401812    11.00000   -1.50000
H9B   2    0.773296    0.054181    0.546553    11.00000   -1.50000
AFIX   0
C1    1    0.133514    0.456409    0.720521    11.00000    0.03001    0.04877 =
         0.02921    0.01882    0.01044    0.01095
AFIX  43
H1    2    0.068467    0.505839    0.663347    11.00000   -1.20000
AFIX   0
C3    1    0.526440    0.259536    0.831039    11.00000    0.04045    0.03744 =
         0.03367    0.01745    0.01212    0.00987
AFIX  43
H3    2    0.601501    0.250057    0.777990    11.00000   -1.20000
AFIX   0
C7    1    0.246213    0.341741    0.889232    11.00000    0.03538    0.03046 =
         0.02356    0.00738    0.01143   -0.00101
C10   1    0.791655    0.726063    0.675498    11.00000    0.02695    0.02953 =
         0.02613    0.01018    0.00315    0.00527
C8    1    0.683517    0.254216    0.492993    11.00000    0.02530    0.02629 =
         0.03271    0.01147    0.00871    0.00728
HKLF    4
REM  jh155a in P -1
REM R1 =  0.0316 for   2092 Fo > 4sig(Fo)  and  0.0505 for all   2784 data
REM    165 parameters refined using      0 restraints
END
WGHT      0.0403      0.0000
REM Highest difference peak  0.454,  deepest hole -0.450,  1-sigma level  0.081
Q1    1   0.5817  0.3965  0.4473  11.00000  0.05    0.45
Q2    1   0.3299  0.3635  0.6179  11.00000  0.05    0.44
Q3    1   0.6720  0.6966  0.6872  11.00000  0.05    0.39
Q4    1   0.4546  0.3224  0.6115  11.00000  0.05    0.37
Q5    1   0.5351  0.6059  0.5996  11.00000  0.05    0.37
Q6    1   0.5261  0.5507  0.5251  11.00000  0.05    0.36
Q7    1   0.3605  0.3254  0.5428  11.00000  0.05    0.36
Q8    1   0.5954  0.6426  0.5242  11.00000  0.05    0.36
Q9    1   0.6843  0.0022  0.4659  11.00000  0.05    0.34
Q10   1   0.7105  0.4551  0.4602  11.00000  0.05    0.33
Q11   1   0.6981  0.6029  0.5367  11.00000  0.05    0.33
Q12   1   0.5883  0.4048  0.3775  11.00000  0.05    0.32
Q13   1   0.3358  0.4717  0.4801  11.00000  0.05    0.32
Q14   1   0.6275  0.5163  0.6643  11.00000  0.05    0.32
Q15   1   1.0139  0.9058  0.7383  11.00000  0.05    0.31
Q16   1   0.5206  0.2283  0.8755  11.00000  0.05    0.31
Q17   1   0.5299  0.3545  0.3675  11.00000  0.05    0.31
Q18   1   0.3806  0.5264  0.6799  11.00000  0.05    0.30
Q19   1   0.4624  0.3042  0.5444  11.00000  0.05    0.29
Q20   1   0.4961  0.5979  0.6963  11.00000  0.05    0.29
Q21   1   0.1063  0.3976  0.8772  11.00000  0.05    0.28
Q22   1   0.6865  0.5854  0.6027  11.00000  0.05    0.28
Q23   1   0.1701  0.3555  0.7039  11.00000  0.05    0.28
Q24   1  -0.0620  0.4383  0.8986  11.00000  0.05    0.28
Q25   1   0.7319  0.5887  0.6818  11.00000  0.05    0.27
;
data_global
_journal_date_recd_electronic     2011-05-24
_journal_date_accepted     2011-07-06
_journal_name_full     'Acta Crystallographica, Section E'
_journal_year     2011
_journal_volume     67
_journal_issue      8
_journal_page_first     m1089
_journal_page_last     m1089
_journal_paper_category     QM
_journal_coeditor_code     HG5042
_publ_contact_author_name     'Prof. Dr. Gerd Meyer'
_publ_contact_author_address
;
Department f\"ur Chemie
Institut f\"ur Anorganische Chemie
Universit\"at zu K\"oln
Greinstrasse 6
50939 K\"oln
Germany
;
_publ_contact_author_email     Gerd.Meyer@uni-koeln.de
_publ_contact_author_fax     '0049 221 470 5083'
_publ_contact_author_phone     '0049 221 470 3262'
_publ_section_title
;
Tetra-\m-acetato-bis[(1,3-benzothiazole)copper(II)](<i>Cu</i>---<i>Cu</i>)
;
loop_
    _publ_author_name
    _publ_author_address
    'Hermle, Johannes'
;
Department f\"ur Chemie
Institut f\"ur Anorganische Chemie
Universit\"at zu K\"oln
Greinstrasse 6
50939 K\"oln
Germany
;
    'Meyer, Gerd'
;
Department f\"ur Chemie
Institut f\"ur Anorganische Chemie
Universit\"at zu K\"oln
Greinstrasse 6
50939 K\"oln
Germany
;
