# Supplementary material for: Tetra-μ-acetato-bis­[(1,3-benzothia­zole)copper(II)](Cu—Cu)
Source: Acta Crystallogr Sect E Struct Rep Online. 2011 Jul 13;67(Pt 8):m1089. doi: 10.1107/S1600536811027140 (PMC3212163; doi:10.1107/S1600536811027140)
Supplement: Supplementary file 2 [file e-67-m1089-Isup2.hkl]

#
# h,k,l, Fc-squared, Fo-squared, sigma(Fo-squared) and status flag
#
data_I
_shelx_title ' jh155a in P -1'
_shelx_refln_list_code          4
_shelx_F_calc_maximum      101.20
_exptl_crystal_F_000       322.00
_reflns_d_resolution_high  0.7541
 
loop_
 _symmetry_equiv_pos_as_xyz
 'x, y, z'
 '-x, -y, -z'
 
_cell_length_a     7.1850
_cell_length_b     8.1918
_cell_length_c    11.8265
_cell_angle_alpha 106.516
_cell_angle_beta  106.429
_cell_angle_gamma  97.344
 
_shelx_F_squared_multiplier     1.000
 
loop_
 _refln_index_h
 _refln_index_k
 _refln_index_l
 _refln_F_squared_calc
 _refln_F_squared_meas
 _refln_F_squared_sigma
 _refln_observed_status
   1   0   0     4279.27     4680.73    122.44 o
   2   0   0      146.25      126.22     16.77 o
   3   0   0      146.96      163.51     12.84 o
   4   0   0      161.76      154.50     14.37 o
   5   0   0       94.11       78.27      9.73 o
   6   0   0      295.57      289.83     16.20 o
  -5   1   0       24.55       28.38     10.98 o
  -4   1   0       19.45       24.68     10.07 o
  -3   1   0      277.91      342.10     14.52 o
  -2   1   0       28.22       17.06      8.34 o
  -1   1   0     5485.07     6254.04    108.19 o
   1   1   0        4.89        3.74     10.74 o
   2   1   0     1251.74     1101.09     35.25 o
   3   1   0        0.07       -1.07      8.24 o
   4   1   0        0.92        2.65     10.74 o
   5   1   0      221.82      201.53     17.41 o
   6   1   0       49.39       56.64     15.36 o
   7   1   0      268.82      273.19     16.94 o
  -5   2   0      110.79      112.00     14.55 o
  -4   2   0        4.62       -0.01     11.16 o
  -3   2   0      271.41      251.69     10.19 o
  -2   2   0     3245.97     3264.47     69.93 o
  -1   2   0     1606.21     1681.87     45.97 o
   0   2   0      131.20      180.84     10.84 o
   1   2   0     5150.60     5246.57     34.98 o
   2   2   0      811.23      786.78     15.10 o
   3   2   0        2.90       -0.16      8.03 o
   4   2   0      120.40      124.60     10.05 o
   5   2   0      356.47      362.32     31.36 o
   6   2   0      150.74      150.34     16.45 o
   7   2   0      270.54      258.57     17.10 o
   8   2   0       59.61       55.48     20.16 o
  -6   3   0       14.56       16.69     15.64 o
  -5   3   0      137.12      127.57      9.93 o
  -4   3   0       19.78       21.38      7.40 o
  -3   3   0     6471.31     6520.51    211.36 o
  -2   3   0     8964.56     8960.80    188.51 o
  -1   3   0      875.41      826.66     22.60 o
   0   3   0       35.44       12.64      6.35 o
   1   3   0      115.81      122.81      7.17 o
   2   3   0      765.57      742.85     16.15 o
   3   3   0      516.21      483.28     12.03 o
   4   3   0        6.01        7.59     12.70 o
   5   3   0      524.67      528.09     39.21 o
   6   3   0      322.73      336.09     18.55 o
   7   3   0      317.12      317.89     18.67 o
  -7   4   0        0.18       -2.52     23.71 o
  -6   4   0        2.44       -0.46     12.79 o
  -5   4   0      211.80      209.75     10.65 o
  -4   4   0       35.61       38.44      8.45 o
  -3   4   0     4259.04     4295.12    106.89 o
  -2   4   0     1799.88     1767.60     55.74 o
  -1   4   0     2085.86     1900.41     29.27 o
   0   4   0      414.15      357.86     10.90 o
   1   4   0      420.64      455.99     11.13 o
   2   4   0       76.67       88.20      8.75 o
   3   4   0      194.45      193.03     11.73 o
   4   4   0      112.21      114.47     12.86 o
   5   4   0      521.07      525.19     47.14 o
   6   4   0      177.53      189.08     18.67 o
   7   4   0      131.32      123.97     17.05 o
  -7   5   0       34.68       33.99     17.09 o
  -6   5   0        1.90        3.97     11.37 o
  -5   5   0      119.28      126.56     10.75 o
  -4   5   0      263.14      280.61     11.51 o
  -3   5   0     1305.88     1312.50     20.75 o
  -2   5   0        6.78       14.18      8.29 o
  -1   5   0      461.40      444.15     10.92 o
   0   5   0      397.05      379.86     10.65 o
   1   5   0        0.10        1.31      8.10 o
   2   5   0       63.17       57.59      9.19 o
   3   5   0      171.85      182.72     13.09 o
   4   5   0      245.76      251.94     13.34 o
   5   5   0      465.20      488.48     53.91 o
   6   5   0       77.30       75.06     12.99 o
  -8   6   0        0.20       -2.05     26.72 o
  -7   6   0        5.90        2.25     16.16 o
  -6   6   0       20.76       20.60     12.72 o
  -5   6   0      335.49      361.41     11.29 o
  -4   6   0      143.23      152.94      8.78 o
  -3   6   0      476.52      471.15     10.07 o
  -2   6   0        8.49        3.43      7.96 o
  -1   6   0      459.92      479.12     13.69 o
   0   6   0       15.05       11.80      8.85 o
   1   6   0       35.33       21.14     10.25 o
   2   6   0       70.74       67.63      9.06 o
   3   6   0      276.29      274.97     27.18 o
   4   6   0      261.27      268.34     27.70 o
   5   6   0      214.34      231.16     17.78 o
   6   6   0       12.18       17.58     27.62 o
  -7   7   0        3.86        8.71     11.47 o
  -6   7   0       78.87       76.95     13.94 o
  -5   7   0      330.55      318.80     11.70 o
  -4   7   0      365.15      365.57     13.30 o
  -3   7   0      383.31      418.35     10.09 o
  -2   7   0       60.73       60.53      9.46 o
  -1   7   0      387.73      387.47     10.20 o
   0   7   0       64.40       74.72     12.20 o
   1   7   0       15.08       18.25     13.87 o
   2   7   0      194.60      218.52     12.51 o
   3   7   0      150.81      155.47     20.21 o
   4   7   0      196.49      219.36     17.87 o
   5   7   0       23.73       18.26     16.04 o
  -7   8   0        5.47       -6.01     18.18 o
  -6   8   0      169.83      172.46     14.52 o
  -5   8   0      182.58      189.74     11.38 o
  -4   8   0      359.52      370.83     13.19 o
  -3   8   0      411.95      423.89     15.37 o
  -2   8   0       42.12       59.73     10.04 o
  -1   8   0        1.44        1.36      8.86 o
   0   8   0       28.40       32.08      8.13 o
   1   8   0       14.50       20.42     11.65 o
   2   8   0      235.19      252.86     15.68 o
   3   8   0      225.40      228.42     16.46 o
  -6   9   0       43.22       22.57     20.76 o
  -5   9   0       78.20       82.22     13.26 o
  -4   9   0      214.14      229.34     13.03 o
  -3   9   0      104.04      110.84     12.67 o
  -2   9   0        0.23       -5.87     14.66 o
  -1   9   0        1.51        1.05     11.11 o
   0   9   0       82.06       88.56     16.14 o
   1   9   0       33.52       37.48     11.46 o
   2   9   0      106.59      131.64     13.30 o
  -4  10   0       63.94       76.21     25.16 o
  -3  10   0        4.59        1.81     14.51 o
  -2  10   0        2.29        9.75     15.84 o
  -1  10   0        7.48        4.93     16.41 o
   0  10   0       52.25       18.86     14.90 o
  -1 -10   1      112.19      100.54     14.53 o
   0 -10   1       47.86       62.96     18.44 o
   1 -10   1      113.56      113.00     16.98 o
   2 -10   1       56.06       36.22     18.39 o
   3 -10   1        2.58       -2.82     12.80 o
   4 -10   1       18.97        9.28     17.37 o
  -3  -9   1      102.20       92.26     17.81 o
  -2  -9   1       46.03       27.25     18.37 o
  -1  -9   1       31.65       42.42     13.65 o
   0  -9   1       20.28       23.27     10.14 o
   1  -9   1      199.41      217.04     11.44 o
   2  -9   1        3.62        4.58     11.60 o
   3  -9   1        5.41        4.16     11.98 o
   4  -9   1       41.35       45.69     11.44 o
   5  -9   1       42.34       44.01     18.25 o
   6  -9   1       55.05       39.91     16.25 o
  -4  -8   1       32.89       22.04     14.62 o
  -3  -8   1      238.40      243.10     17.58 o
  -2  -8   1      211.06      239.95     10.44 o
  -1  -8   1       33.45       68.94     11.52 o
   0  -8   1       45.86       48.61      8.27 o
   1  -8   1      151.36      152.32      8.92 o
   2  -8   1       17.04       33.51      8.10 o
   3  -8   1        0.86       -1.31      8.00 o
   4  -8   1      242.71      245.24     10.63 o
   5  -8   1      167.87      166.49     11.25 o
   6  -8   1      202.59      191.86     13.30 o
   7  -8   1        8.22        0.59     17.90 o
  -5  -7   1        0.81        3.33     13.01 o
  -4  -7   1      141.40      175.12     12.85 o
  -3  -7   1      222.90      230.16     11.57 o
  -2  -7   1      274.51      272.76      9.55 o
  -1  -7   1      460.73      460.45     11.01 o
   0  -7   1      307.80      323.67      9.08 o
   1  -7   1       16.39       20.43      8.55 o
   2  -7   1       18.12       17.63      8.55 o
   3  -7   1        0.76        0.63      6.87 o
   4  -7   1      932.26      933.52     14.03 o
   5  -7   1      566.25      518.02     11.80 o
   6  -7   1      261.50      253.42     11.24 o
   7  -7   1       24.37       21.87     18.09 o
  -6  -6   1        9.86       19.55     18.60 o
  -5  -6   1       57.83       67.93     12.52 o
  -4  -6   1      353.14      371.36     13.17 o
  -3  -6   1       97.65      107.70      9.63 o
  -2  -6   1      271.30      266.05     13.50 o
  -1  -6   1      383.93      367.56      8.82 o
   0  -6   1      201.12      213.16     13.84 o
   1  -6   1       20.18       19.35      5.87 o
   2  -6   1      154.26      162.46      9.11 o
   3  -6   1       87.93       81.64      9.21 o
   4  -6   1     1291.83     1329.13     21.45 o
   5  -6   1      206.40      221.51     10.46 o
   6  -6   1      294.77      335.10     15.08 o
   7  -6   1       36.20       38.77     14.52 o
   8  -6   1       60.51       59.83     24.46 o
  -6  -5   1      124.28      133.31     14.91 o
  -5  -5   1      276.28      286.64     14.68 o
  -4  -5   1      515.70      505.18     20.62 o
  -3  -5   1       42.30       43.60     10.18 o
  -2  -5   1      959.62      952.42     41.70 o
  -1  -5   1        7.83        9.02      7.02 o
   0  -5   1       21.67        9.43      8.16 o
   1  -5   1      186.73      181.65      8.47 o
   2  -5   1      198.12      201.64      7.04 o
   3  -5   1      903.70      877.04     25.46 o
   4  -5   1     1089.83     1110.50     28.71 o
   5  -5   1        8.26        6.07      9.97 o
   6  -5   1      152.81      191.45     13.03 o
   7  -5   1       14.17       16.62     17.24 o
   8  -5   1       20.53       15.53     38.17 o
  -7  -4   1        0.44        1.58     16.15 o
  -6  -4   1      235.32      230.48     17.43 o
  -5  -4   1      187.95      192.69     15.43 o
  -4  -4   1      499.07      484.64     13.20 o
  -3  -4   1      637.77      640.64     18.74 o
  -2  -4   1     1093.11     1031.78     35.07 o
  -1  -4   1       10.55        6.00      8.02 o
   0  -4   1      395.72      403.15      8.27 o
   1  -4   1     1103.08     1082.49     11.57 o
   2  -4   1     1769.24     1756.16     53.99 o
   3  -4   1     1264.58     1180.36     23.50 o
   4  -4   1      231.85      222.16      9.75 o
   5  -4   1       11.16       15.96     10.36 o
   6  -4   1      255.23      276.12     18.34 o
   7  -4   1        0.64        1.04     17.41 o
  -8  -3   1        9.33       -0.15     21.23 o
  -7  -3   1       88.03       89.60     17.06 o
  -6  -3   1      420.84      419.34     14.78 o
  -5  -3   1       80.76       93.72     10.99 o
  -4  -3   1      840.40      809.25     34.24 o
  -3  -3   1      714.57      672.56     14.41 o
  -2  -3   1      658.75      632.89     25.83 o
  -1  -3   1      110.57      100.89      7.89 o
   0  -3   1      603.90      611.87     13.17 o
   1  -3   1     1869.04     1775.27     21.03 o
   2  -3   1     2978.99     2875.15     49.18 o
   3  -3   1     2593.13     2608.80     48.85 o
   4  -3   1      476.66      471.96      9.62 o
   5  -3   1       81.61       80.89     13.68 o
   6  -3   1      317.16      285.12     16.62 o
   7  -3   1        0.03        0.06     22.55 o
  -7  -2   1      282.36      277.73     17.84 o
  -6  -2   1      113.94      123.23     14.13 o
  -5  -2   1      554.04      549.15     16.41 o
  -4  -2   1     1601.48     1580.60     22.29 o
  -3  -2   1       93.81       89.65     10.73 o
  -2  -2   1        1.08        6.24      6.77 o
  -1  -2   1      977.10     1022.18     19.08 o
   0  -2   1      136.51      129.35     31.16 o
   1  -2   1    10241.20    11049.23    203.25 o
   2  -2   1      101.49       89.73      7.30 o
   3  -2   1     3459.55     3515.88     42.69 o
   4  -2   1     1526.72     1579.03     35.50 o
   5  -2   1      582.75      586.24     14.64 o
   6  -2   1        8.18        4.70     11.13 o
  -6  -1   1       89.66       92.98     12.81 o
  -5  -1   1      970.56      973.40     79.13 o
  -4  -1   1      702.22      637.94     39.10 o
  -3  -1   1      656.30      634.91     21.71 o
  -2  -1   1      191.62      192.26     12.39 o
  -1  -1   1      749.85      840.68     25.78 o
   0  -1   1      537.77      531.65     12.21 o
   1  -1   1     2064.82     2306.30     23.26 o
   2  -1   1      104.66      138.54      9.35 o
   3  -1   1     2439.97     2318.78     43.85 o
   4  -1   1      325.92      356.32     12.72 o
   5  -1   1      295.76      266.53     11.98 o
   6  -1   1       11.71       10.78     10.98 o
   7  -1   1       60.44       59.18     28.16 o
  -4   0   1        5.00        2.80     17.12 o
  -1   0   1      399.58      475.77     28.88 o
   1   0   1     3853.84     4214.09     78.33 o
   2   0   1      154.37      227.35     15.86 o
   3   0   1     1051.86      997.58     76.40 o
   4   0   1       71.16       88.57     10.21 o
   5   0   1        0.10        4.12     13.14 o
   6   0   1       32.32       34.76     11.35 o
   7   0   1       97.97       92.86     16.22 o
  -2   1   1     1292.87     1299.93     40.97 o
  -1   1   1      641.04      694.55     20.09 o
   0   1   1     3472.30     3463.05     36.39 o
   2   1   1     2772.64     2643.01    116.62 o
   3   1   1     1444.85     1431.38     85.38 o
   4   1   1      599.36      621.11     50.75 o
   5   1   1       74.36       65.37     11.90 o
   6   1   1      129.41      121.75     15.88 o
   7   1   1      135.99      127.11     16.16 o
   8   1   1      186.73      182.18     22.30 o
  -4   2   1      138.40      151.31     11.78 o
  -3   2   1       45.80       64.94      7.67 o
  -2   2   1     2516.92     2467.57     28.14 o
  -1   2   1       36.10       21.67     11.06 o
   0   2   1     5317.13     5062.94    159.97 o
   1   2   1     3630.05     3425.34     26.49 o
   2   2   1     2711.08     2580.91     85.69 o
   3   2   1      792.62      777.05     20.43 o
   4   2   1        5.00        7.61      8.38 o
   5   2   1       21.56       28.47     10.97 o
   6   2   1      261.19      231.61     14.25 o
   7   2   1       91.72       96.58     21.13 o
  -6   3   1        5.18        7.61     22.04 o
  -5   3   1      313.62      291.13     12.05 o
  -4   3   1        3.05       -0.64      8.17 o
  -3   3   1      276.54      256.09      8.57 o
  -2   3   1     3005.00     2776.19    123.94 o
  -1   3   1       18.28       10.87      5.98 o
   0   3   1     1037.40      896.82     23.07 o
   1   3   1       77.22       65.93      7.25 o
   2   3   1      147.91      176.79      8.64 o
   3   3   1       16.47       15.38      8.47 o
   4   3   1        4.81        8.86     12.70 o
   5   3   1       17.52       22.04     14.68 o
   6   3   1      386.46      383.30     31.25 o
   7   3   1       71.36       59.15     24.14 o
  -6   4   1       22.69       20.42     11.13 o
  -5   4   1        9.44       12.12     10.18 o
  -4   4   1      280.25      272.83      9.31 o
  -3   4   1       66.15       62.52      6.89 o
  -2   4   1     3048.02     2916.11    120.80 o
  -1   4   1     1307.74     1269.73     15.53 o
   0   4   1     2438.14     2289.06     19.18 o
   1   4   1      110.16      119.91      8.08 o
   2   4   1       43.08       38.59      7.43 o
   3   4   1        0.04        0.27     10.44 o
   4   4   1      151.65      137.83     10.80 o
   5   4   1      167.27      184.42     19.70 o
   6   4   1      231.10      234.86     32.89 o
   7   4   1       25.55       18.14     21.24 o
  -7   5   1       85.55       81.24     16.00 o
  -6   5   1       63.03       56.91     12.08 o
  -5   5   1       31.90       33.95     10.12 o
  -4   5   1      296.30      310.33     11.51 o
  -3   5   1      244.68      251.25      9.14 o
  -2   5   1     1404.26     1377.79     76.43 o
  -1   5   1     1067.84      990.62     51.13 o
   0   5   1     2719.29     2588.45     41.28 o
   1   5   1       18.94       14.81      8.16 o
   2   5   1      360.56      365.71     14.13 o
   3   5   1        0.33        4.11      9.65 o
   4   5   1      103.75      106.85     14.95 o
   5   5   1      281.33      272.55     19.49 o
   6   5   1       59.75       53.35     16.95 o
  -8   6   1       87.71       76.70     30.71 o
  -7   6   1       15.03       15.83     12.61 o
  -6   6   1        8.89        0.06      8.96 o
  -5   6   1      242.23      246.52     10.64 o
  -4   6   1       57.28       63.78      8.05 o
  -3   6   1      173.90      184.94     10.93 o
  -2   6   1      688.73      683.22     13.56 o
  -1   6   1      228.49      205.79     11.32 o
   0   6   1      240.48      245.03     13.44 o
   1   6   1       43.55       38.79     12.39 o
   2   6   1      159.73      166.95     12.62 o
   3   6   1       52.40       59.51     11.67 o
   4   6   1      131.07      129.36     14.44 o
   5   6   1       67.06       47.58     24.59 o
  -7   7   1       11.27       11.22     17.40 o
  -6   7   1       20.68       20.27      9.54 o
  -5   7   1      169.69      168.67      9.96 o
  -4   7   1      101.60      112.96      8.75 o
  -3   7   1      253.46      268.05      9.62 o
  -2   7   1      242.02      236.04      8.15 o
  -1   7   1       28.15       14.04      8.70 o
   0   7   1       68.06       72.83     11.91 o
   1   7   1       49.93       55.08     11.57 o
   2   7   1       22.87       34.44     13.49 o
   3   7   1      229.14      252.39     14.17 o
   4   7   1       70.98       82.69     18.82 o
  -7   8   1       20.45        6.22     18.12 o
  -6   8   1        8.43        8.31     14.39 o
  -5   8   1       52.21       67.17     12.17 o
  -4   8   1       73.28       73.67     10.74 o
  -3   8   1      571.51      578.97     12.23 o
  -2   8   1      130.25      146.64      9.97 o
  -1   8   1       39.05       47.89     10.73 o
   0   8   1       61.60       58.13     12.14 o
   1   8   1       11.90        2.78     16.81 o
   2   8   1       73.14       72.65     20.11 o
   3   8   1      184.91      186.45     19.54 o
  -6   9   1        0.64       25.85     17.62 o
  -5   9   1       64.81       73.34     16.02 o
  -4   9   1      141.27      144.98     16.44 o
  -3   9   1      306.52      291.10     13.70 o
  -2   9   1       80.66       90.17     13.97 o
  -1   9   1       66.03       63.80     14.01 o
   0   9   1        0.08        6.59     13.85 o
   1   9   1       15.33       31.22     15.99 o
   2   9   1       15.83        6.47     18.13 o
  -3  10   1      138.47       80.95     20.59 o
  -2  10   1       16.55       31.41     16.11 o
  -1  10   1        2.72       -8.80     14.70 o
  -1 -10   2       55.01       39.88     14.69 o
   0 -10   2       68.29       46.93     16.26 o
   1 -10   2       79.88       83.32     13.17 o
   2 -10   2       71.07       76.84     15.80 o
   3 -10   2        0.72       -3.56     15.73 o
   4 -10   2       16.64       17.54     19.38 o
  -3  -9   2       50.89       23.73     19.67 o
  -2  -9   2       50.31       33.86     14.46 o
  -1  -9   2       45.99       58.23     13.64 o
   0  -9   2      161.18      173.25     11.20 o
   1  -9   2      216.36      247.54     12.59 o
   2  -9   2      131.64      132.46     10.28 o
   3  -9   2       34.50       23.46     10.80 o
   4  -9   2       17.69        5.75     15.75 o
   5  -9   2      106.38      113.29     13.17 o
   6  -9   2       29.24       13.65     14.59 o
  -4  -8   2        6.96        3.39     12.94 o
  -3  -8   2      175.28      170.33     15.26 o
  -2  -8   2      146.72      167.22     15.75 o
  -1  -8   2      151.25      157.12     10.54 o
   0  -8   2      160.99      181.44     12.12 o
   1  -8   2      182.18      180.50      9.05 o
   2  -8   2      217.33      214.20     10.74 o
   3  -8   2       31.43       39.11      8.88 o
   4  -8   2        3.19       12.67      9.48 o
   5  -8   2      249.22      241.06     11.58 o
   6  -8   2       47.13       44.31     12.82 o
   7  -8   2       96.51       89.97     18.25 o
  -5  -7   2       26.83       22.45     14.20 o
  -4  -7   2        0.30        5.98      9.39 o
  -3  -7   2       76.50       95.57     11.62 o
  -2  -7   2      118.75      134.11     10.45 o
  -1  -7   2     1036.12     1016.22     28.23 o
   0  -7   2      135.79      140.07      7.73 o
   1  -7   2       75.23       55.87     10.26 o
   2  -7   2       28.08       28.23     10.04 o
   3  -7   2       11.27       12.32      8.32 o
   4  -7   2      111.87      118.53      9.85 o
   5  -7   2      447.72      447.56     17.31 o
   6  -7   2       32.53       40.43     13.71 o
   7  -7   2      186.46      188.46     17.15 o
  -6  -6   2        0.08        3.62     13.02 o
  -5  -6   2        9.22       14.38     13.49 o
  -4  -6   2       29.27       20.52      8.23 o
  -3  -6   2       84.35       94.28      8.81 o
  -2  -6   2      543.11      548.58     18.64 o
  -1  -6   2     1366.20     1307.92     49.64 o
   0  -6   2      389.65      385.42     18.74 o
   1  -6   2      543.02      568.96     21.76 o
   2  -6   2        4.00        5.50      6.30 o
   3  -6   2       60.66       53.55      9.04 o
   4  -6   2      247.19      253.31      9.27 o
   5  -6   2      420.94      439.94     11.62 o
   6  -6   2      246.26      253.21     11.48 o
   7  -6   2      323.12      313.69     21.81 o
   8  -6   2        4.03        4.73     27.08 o
  -7  -5   2        2.80        7.08     18.63 o
  -6  -5   2        0.66       -5.23     15.57 o
  -5  -5   2       33.11       38.78     11.63 o
  -4  -5   2        5.77        9.12      8.34 o
  -3  -5   2      817.63      792.10     21.56 o
  -2  -5   2      901.79      872.50     22.01 o
  -1  -5   2     1166.86     1146.36     38.40 o
   0  -5   2       96.60       97.08      7.62 o
   1  -5   2      961.01      957.71     24.55 o
   2  -5   2       48.59       49.76      7.31 o
   3  -5   2      134.75      147.81      7.97 o
   4  -5   2      352.81      358.43     10.84 o
   5  -5   2      358.31      351.12     10.86 o
   6  -5   2      273.37      280.34     18.00 o
   7  -5   2      325.02      315.36     20.19 o
   8  -5   2        4.11        3.91     28.77 o
  -7  -4   2        0.11       -2.39     16.34 o
  -6  -4   2       12.66       24.69     13.83 o
  -5  -4   2       11.28       17.64     10.22 o
  -4  -4   2      728.34      746.36     17.01 o
  -3  -4   2     2886.12     2927.69     37.87 o
  -2  -4   2      427.59      400.47     15.20 o
  -1  -4   2      437.74      393.58      8.00 o
   0  -4   2        5.13        3.14      6.60 o
   1  -4   2       90.58       84.19      5.45 o
   2  -4   2     2833.59     2950.96     40.97 o
   3  -4   2       25.60       28.55      5.95 o
   4  -4   2      614.54      624.90     13.10 o
   5  -4   2      366.27      375.72     10.28 o
   6  -4   2      215.82      229.90     16.72 o
   7  -4   2       33.03       42.14     17.82 o
   8  -4   2        1.10        1.02     53.57 o
  -8  -3   2        3.17        4.23     23.15 o
  -7  -3   2       64.22       66.27     14.54 o
  -6  -3   2       12.73       20.52     11.75 o
  -5  -3   2      107.83      108.68      8.07 o
  -4  -3   2     2317.06     2352.50     40.06 o
  -3  -3   2     2469.31     2357.94     52.32 o
  -2  -3   2      928.80      924.04     17.79 o
  -1  -3   2      202.23      170.63      8.31 o
   0  -3   2      114.28      104.71      5.70 o
   1  -3   2       62.71       49.87      5.73 o
   2  -3   2     3077.83     3087.16     25.28 o
   3  -3   2      375.22      341.53      9.21 o
   4  -3   2     2009.21     1971.05     50.78 o
   5  -3   2      198.70      200.04     10.97 o
   6  -3   2      117.84      126.63     13.13 o
   7  -3   2        9.77       10.48     20.62 o
  -7  -2   2      207.85      195.16     20.44 o
  -6  -2   2       40.57       47.66     11.72 o
  -5  -2   2      663.31      660.81     27.51 o
  -4  -2   2     2325.54     2352.49     73.16 o
  -3  -2   2      553.78      522.57     18.99 o
  -2  -2   2      309.15      258.77      9.69 o
  -1  -2   2     1709.39     1817.61     34.17 o
   0  -2   2       15.70       18.34      6.52 o
   1  -2   2        3.72        4.52      5.72 o
   2  -2   2      219.19      179.58      7.06 o
   3  -2   2      148.22      123.54      7.32 o
   4  -2   2     4037.39     4123.61     55.95 o
   5  -2   2      276.42      271.24     13.02 o
   6  -2   2       67.46       72.91     12.57 o
   7  -2   2       21.58       18.74     15.19 o
  -5  -1   2      510.70      532.91     17.70 o
  -4  -1   2     1802.97     1659.03     49.34 o
  -3  -1   2      205.90      171.65      9.97 o
  -2  -1   2      842.69      877.88     23.36 o
  -1  -1   2     2152.95     2442.85     35.62 o
   0  -1   2     1139.60     1296.92     16.92 o
   1  -1   2      117.92      168.38      9.55 o
   2  -1   2      363.17      324.54     10.22 o
   3  -1   2      451.51      439.96     11.62 o
   4  -1   2     3440.47     3512.50     25.57 o
   5  -1   2       61.87       64.88     11.34 o
   6  -1   2      366.98      348.24     14.71 o
   7  -1   2        0.13       -1.72     15.20 o
  -2   0   2     2615.49     2929.48     98.56 o
  -1   0   2     4655.48     5242.82     56.92 o
   0   0   2      844.92      999.26     23.77 o
   1   0   2     3015.53     3288.76     76.46 o
   2   0   2     1112.14     1104.18     49.05 o
   3   0   2     1975.54     2018.27     58.05 o
   4   0   2     1117.12     1119.58     60.24 o
   5   0   2        2.94        3.96     13.25 o
   6   0   2      210.49      210.01     13.63 o
   7   0   2       28.70       28.98     14.66 o
   8   0   2       48.78       40.85     22.62 o
  -3   1   2       91.66       90.68     14.08 o
  -2   1   2        1.43        2.37      9.11 o
  -1   1   2        7.04       10.00      8.40 o
   0   1   2     2236.47     2409.40     27.74 o
   1   1   2     3197.08     2977.12     88.20 o
   2   1   2     5601.28     5516.74    257.79 o
   3   1   2     1089.55     1063.71     47.84 o
   4   1   2       57.32       57.19     11.63 o
   5   1   2       22.00       19.90     13.30 o
   6   1   2       11.61       13.15     14.88 o
   7   1   2       99.64       94.92     17.38 o
   8   1   2       45.42       30.81     22.46 o
  -4   2   2      780.10      737.75     17.50 o
  -3   2   2      405.04      379.46     12.86 o
  -2   2   2       57.11       58.61      8.37 o
  -1   2   2       47.66       35.20      8.53 o
   0   2   2     1329.52     1437.36     18.50 o
   1   2   2     5228.32     4912.21    211.82 o
   2   2   2     2732.97     2691.57    138.76 o
   3   2   2      980.37      957.00     45.87 o
   4   2   2       17.57       10.12     10.96 o
   5   2   2      102.91      101.19     16.00 o
   6   2   2        3.58        1.93     13.99 o
   7   2   2       94.87       92.22     21.30 o
  -5   3   2      694.06      679.85     15.23 o
  -4   3   2      302.76      291.65     10.74 o
  -3   3   2      287.51      293.17     12.48 o
  -2   3   2       87.93       77.60      7.58 o
  -1   3   2      389.01      353.32      9.43 o
   0   3   2      815.72      768.41     12.78 o
   1   3   2     7385.61     6991.90    199.48 o
   2   3   2      322.47      303.93     10.94 o
   3   3   2      523.52      493.05     11.13 o
   4   3   2       14.39       13.06     10.68 o
   5   3   2        9.59       13.75     10.53 o
   6   3   2       23.45       29.01     15.22 o
   7   3   2       41.75       36.33     19.01 o
  -6   4   2      158.78      156.87     12.79 o
  -5   4   2       91.94      105.80      9.66 o
  -4   4   2        1.34        5.17      8.16 o
  -3   4   2       62.91       84.96     10.59 o
  -2   4   2       31.37       29.20      7.16 o
   0   4   2     2551.99     2441.57     36.01 o
   1   4   2     1806.34     1743.14     20.29 o
   2   4   2        6.47        1.43     10.30 o
   3   4   2       16.06        7.64      9.11 o
   4   4   2        6.47       -1.36     14.61 o
   5   4   2        7.04        0.95     14.79 o
   6   4   2        2.63        4.90     16.75 o
  -7   5   2      511.65      522.70     19.64 o
  -6   5   2      125.94      125.00     12.64 o
  -5   5   2       55.87       41.57     10.27 o
  -4   5   2       53.82       47.62      7.51 o
  -3   5   2        9.66        7.26      8.18 o
  -2   5   2      106.57      109.33      7.88 o
  -1   5   2     1764.56     1625.28     23.79 o
   0   5   2     1245.90     1196.06     65.84 o
   1   5   2      389.91      362.42     26.24 o
   2   5   2      276.16      250.53     10.38 o
   3   5   2        0.59        1.31     11.52 o
   4   5   2       39.91       52.80     13.85 o
   5   5   2        9.83        9.17     16.40 o
   6   5   2       44.54       21.32     24.91 o
  -8   6   2       37.64       28.87     27.18 o
  -7   6   2      395.28      391.19     16.87 o
  -6   6   2       15.37       17.90     10.69 o
  -5   6   2       28.97       26.69      9.18 o
  -4   6   2       26.11       34.64      9.87 o
  -3   6   2        3.18        0.83      8.72 o
  -2   6   2     1022.65     1031.70     34.11 o
  -1   6   2      738.88      707.04     17.23 o
   0   6   2      352.27      330.23     10.67 o
   1   6   2      128.78      128.76     10.69 o
   2   6   2        0.67        2.88      9.93 o
   3   6   2       65.62       53.75     17.60 o
   4   6   2       13.21       24.18     16.70 o
   5   6   2        8.38       -3.14     17.65 o
  -7   7   2       54.17       54.59     13.47 o
  -6   7   2        0.11        1.95     12.00 o
  -5   7   2        0.47        8.96      9.51 o
  -4   7   2      128.55      143.09     10.56 o
  -3   7   2      106.98      128.29     17.36 o
  -2   7   2      622.26      660.85     18.84 o
  -1   7   2      232.58      231.79     12.98 o
   0   7   2      164.14      164.19     12.59 o
   1   7   2       12.13       10.61      9.84 o
   2   7   2       39.64       51.89     12.07 o
   3   7   2       71.22       32.82     20.47 o
   4   7   2        0.42       18.33     21.13 o
  -7   8   2       11.46       11.92     20.88 o
  -6   8   2       22.48       17.94     16.03 o
  -5   8   2       10.07       17.67     15.77 o
  -4   8   2      157.13      163.45     12.40 o
  -3   8   2      204.74      202.35     12.42 o
  -2   8   2      285.59      291.38     15.38 o
  -1   8   2       15.31       22.78     11.72 o
   0   8   2       25.70       50.18     13.81 o
   1   8   2       11.16        6.37     13.88 o
   2   8   2        0.01      -16.35     16.35 o
  -5   9   2       17.77       16.10     14.30 o
  -4   9   2       89.33       96.50     16.26 o
  -3   9   2       71.72       59.07     14.28 o
  -2   9   2      187.47      172.19     13.43 o
  -1   9   2       11.09       16.55     17.78 o
   0   9   2       17.78       23.19     18.90 o
   1   9   2        0.01        3.60     18.26 o
  -2 -10   3       11.21        1.62     14.37 o
  -1 -10   3        0.11       -4.13     18.07 o
   0 -10   3      167.64      167.50     13.41 o
   1 -10   3      537.11      528.69     13.81 o
   2 -10   3      244.10      264.07     14.51 o
   3 -10   3       32.49       10.31     18.17 o
   4 -10   3       16.81       -0.27     14.46 o
  -3  -9   3       39.40       28.79     15.89 o
  -2  -9   3       35.00       36.39     15.72 o
  -1  -9   3        8.23        7.68     11.78 o
   0  -9   3      321.28      349.82     20.17 o
   1  -9   3      189.86      219.05     14.21 o
   2  -9   3       88.08       91.40     15.42 o
   3  -9   3       57.17       60.34     11.83 o
   4  -9   3       49.86       64.27     13.71 o
   5  -9   3        3.40        1.19     18.18 o
  -5  -8   3       72.33       51.39     17.57 o
  -4  -8   3        9.12       13.50     12.30 o
  -3  -8   3       16.16       19.10     13.78 o
  -2  -8   3       65.00       84.41     11.95 o
  -1  -8   3      199.01      196.78      9.77 o
   0  -8   3      247.95      245.15     10.26 o
   1  -8   3       16.70       15.30     10.05 o
   2  -8   3      121.21      126.04     10.51 o
   3  -8   3       68.88       63.79      9.27 o
   4  -8   3       45.90       67.63     10.74 o
   5  -8   3        7.23       19.10     12.93 o
   6  -8   3       61.17       64.22     13.34 o
  -5  -7   3       22.22       24.09     15.91 o
  -4  -7   3        0.22        1.04     11.61 o
  -3  -7   3       25.10       34.69      8.99 o
  -2  -7   3      825.66      821.58     20.20 o
  -1  -7   3     1227.24     1190.17     41.16 o
   0  -7   3      722.63      719.30     14.03 o
   1  -7   3        7.42        3.44      9.93 o
   2  -7   3      446.88      433.85     11.65 o
   3  -7   3      178.72      168.57      8.54 o
   4  -7   3       45.09       41.19     11.74 o
   5  -7   3       52.05       71.11     12.02 o
   6  -7   3      134.05      133.09     16.48 o
   7  -7   3      124.25      124.89     23.64 o
  -6  -6   3       37.06       40.96     12.67 o
  -5  -6   3        3.29       -0.75     10.34 o
  -4  -6   3       25.98       20.25      9.02 o
  -3  -6   3       13.62       16.73      8.46 o
  -2  -6   3     1158.68     1194.41     26.25 o
  -1  -6   3      665.26      675.23     12.07 o
   0  -6   3     1089.37     1025.86     15.27 o
   1  -6   3      291.70      285.28      7.28 o
   2  -6   3      644.74      655.05     10.15 o
   3  -6   3        8.76        4.77      8.78 o
   4  -6   3      130.71      116.27      9.21 o
   5  -6   3      144.49      170.52     12.48 o
   6  -6   3      237.59      232.95     13.39 o
   7  -6   3      195.82      188.21     21.26 o
  -7  -5   3       34.47       33.56     16.62 o
  -6  -5   3       63.05       73.39     10.77 o
  -5  -5   3        3.02        4.31      7.91 o
  -4  -5   3       36.75       33.98      7.08 o
  -3  -5   3      225.61      214.06      9.85 o
  -2  -5   3      559.15      549.53      9.17 o
  -1  -5   3      251.91      245.07      7.77 o
   0  -5   3      474.22      443.98     10.69 o
   1  -5   3      676.21      650.77     14.84 o
   2  -5   3      558.04      580.41     11.88 o
   3  -5   3       99.05      105.51      5.63 o
   4  -5   3        3.18        2.90      6.29 o
   5  -5   3      544.95      576.18     10.06 o
   6  -5   3      197.96      198.37     13.74 o
   7  -5   3      219.93      233.45     22.13 o
   8  -5   3       51.56       28.66     27.28 o
  -8  -4   3      109.41       77.37     36.04 o
  -7  -4   3       12.32       10.36     16.35 o
  -6  -4   3      144.88      149.04     11.18 o
  -5  -4   3        3.20       11.01      8.37 o
  -4  -4   3       70.93       66.39      9.30 o
  -3  -4   3     1043.40     1066.54     23.75 o
  -2  -4   3      469.41      443.76      9.26 o
  -1  -4   3      225.34      195.08     11.80 o
   0  -4   3     1649.27     1531.76     21.11 o
   1  -4   3      241.48      253.43      6.40 o
   2  -4   3      148.37      139.52      6.71 o
   3  -4   3       50.88       44.39      6.09 o
   4  -4   3        2.97        2.92      5.96 o
   5  -4   3     1270.38     1257.20     29.08 o
   6  -4   3      194.03      189.99     10.70 o
   7  -4   3      164.68      183.24     18.83 o
   8  -4   3       39.50       30.13     28.17 o
  -7  -3   3       41.38       44.65     15.15 o
  -6  -3   3      169.94      172.57     11.91 o
  -5  -3   3      338.29      341.99     12.41 o
  -4  -3   3      360.99      346.00      9.80 o
  -3  -3   3     3484.63     3457.63    139.63 o
  -2  -3   3     1243.58     1160.76     32.20 o
  -1  -3   3     1581.45     1510.31     24.32 o
   0  -3   3      517.22      504.09      8.44 o
   1  -3   3      423.56      421.82      7.31 o
   2  -3   3       55.12       67.06      4.79 o
   3  -3   3      794.96      859.11     12.56 o
   4  -3   3      340.36      332.16     11.23 o
   5  -3   3     1253.06     1266.98     20.18 o
   6  -3   3       20.98       19.49     12.16 o
   7  -3   3      227.35      234.75     16.78 o
   8  -3   3        8.25        8.62     27.09 o
  -6  -2   3      168.83      166.09     12.93 o
  -5  -2   3      934.69      953.22     17.30 o
  -4  -2   3      943.74      968.66     18.79 o
  -3  -2   3     3856.32     3679.21     84.25 o
  -2  -2   3     1232.97     1192.91     16.53 o
  -1  -2   3     4198.59     4227.60     77.56 o
   0  -2   3        8.77       15.43      6.72 o
   1  -2   3      617.77      662.33      9.57 o
   2  -2   3       90.13       91.34      6.31 o
   3  -2   3     1170.69     1217.34     24.54 o
   4  -2   3     1855.95     1923.59     58.03 o
   5  -2   3     1145.58     1154.76     20.64 o
   6  -2   3        1.89        3.58      9.19 o
   7  -2   3      104.65      108.79     14.46 o
   8  -2   3        0.74        4.99     21.91 o
  -5  -1   3      549.82      550.24     23.14 o
  -4  -1   3      187.40      180.37     12.13 o
  -3  -1   3     2789.42     2652.05     41.34 o
  -2  -1   3     1005.71     1025.47     15.07 o
  -1  -1   3      233.31      290.09      9.49 o
   0  -1   3      195.34      215.92     10.43 o
   1  -1   3     1340.83     1471.61     17.17 o
   2  -1   3      395.87      372.75     10.10 o
   3  -1   3     1064.04     1099.90     14.73 o
   4  -1   3      911.99      903.88     13.19 o
   5  -1   3      678.25      672.32     21.94 o
   6  -1   3       50.64       44.06     12.30 o
   7  -1   3       73.79       74.04     14.24 o
   8  -1   3        1.32        0.06     22.25 o
  -3   0   3     1435.14     1321.41     27.89 o
  -2   0   3       62.38       63.83     11.73 o
  -1   0   3     1891.26     2132.56     30.33 o
   0   0   3      713.75      817.67     18.61 o
   1   0   3       64.14       77.71      9.56 o
   3   0   3      196.47      167.71     13.48 o
   4   0   3      303.73      307.86     12.56 o
   5   0   3      262.02      259.23     15.25 o
   6   0   3       52.45       59.54      9.16 o
   7   0   3      144.51      135.57     17.03 o
   8   0   3        0.66        1.99     20.63 o
  -4   1   3     1518.08     1552.75     35.12 o
  -3   1   3     1085.22      988.96     34.39 o
  -2   1   3       94.60       80.12     10.25 o
  -1   1   3     1286.46     1332.91     25.43 o
   0   1   3      230.28      224.27     12.06 o
   1   1   3     1508.37     1477.42     67.55 o
   2   1   3     6576.08     6469.23    294.38 o
   3   1   3      126.69      128.65     10.83 o
   4   1   3      552.78      558.10     18.08 o
   5   1   3       68.64       90.50     14.45 o
   6   1   3       82.76       91.32     18.37 o
   7   1   3       36.85       27.88     17.17 o
  -5   2   3     1206.90     1230.45     30.99 o
  -4   2   3     1319.76     1412.23     24.75 o
  -3   2   3      731.88      633.81     14.87 o
  -2   2   3      623.17      662.97     14.02 o
  -1   2   3      157.94      156.42      8.20 o
   0   2   3      104.01       87.85      7.66 o
   1   2   3      587.82      616.50     12.39 o
   2   2   3     2541.63     2431.04     64.61 o
   3   2   3      698.87      674.73     46.16 o
   4   2   3      791.54      796.25     74.36 o
   5   2   3       16.38       20.75     12.81 o
   6   2   3       15.36       11.47     14.93 o
   7   2   3        0.80       -2.03     23.78 o
  -6   3   3      259.40      269.16     20.47 o
  -5   3   3      189.62      200.65     12.39 o
  -4   3   3     1140.79     1056.75     17.73 o
  -3   3   3      204.38      198.38     10.32 o
  -2   3   3        2.36        2.45      7.15 o
  -1   3   3       23.88       27.37      8.85 o
   0   3   3      347.15      314.24     10.86 o
   1   3   3       10.88        3.48      7.56 o
   2   3   3      627.58      616.13     25.67 o
   3   3   3      101.45      104.23     13.79 o
   4   3   3      626.95      652.79     37.37 o
   5   3   3        1.62        2.13     12.64 o
   6   3   3        0.09       -8.58     17.71 o
  -6   4   3      570.62      564.45     16.58 o
  -5   4   3        5.02        2.66     10.23 o
  -4   4   3      574.35      544.14     12.97 o
  -3   4   3       77.49       70.52     10.57 o
  -2   4   3        1.51       -0.49      8.29 o
  -1   4   3     1369.89     1317.23     32.18 o
   0   4   3      411.89      405.04     18.46 o
   1   4   3      439.91      434.70     11.23 o
   2   4   3      651.63      659.82     17.92 o
   3   4   3       64.08       67.79     10.78 o
   4   4   3      149.46      155.58     11.56 o
   5   4   3        5.14       12.02     16.97 o
   6   4   3       14.86       -3.73     17.37 o
  -7   5   3      226.99      237.42     16.14 o
  -6   5   3      739.92      754.96     16.36 o
  -5   5   3      171.93      180.12     11.00 o
  -4   5   3      235.02      234.43     10.44 o
  -3   5   3       18.98       15.24     12.59 o
  -2   5   3        2.29        3.06      7.12 o
  -1   5   3      555.63      547.85     12.34 o
   0   5   3      574.87      555.24     13.29 o
   1   5   3     1345.13     1290.93     37.45 o
   2   5   3      466.99      495.50     14.49 o
   3   5   3       81.09       74.80     11.11 o
   4   5   3       20.57       19.42     14.62 o
   5   5   3        1.29       -0.52     19.90 o
  -8   6   3       60.54       59.69     24.72 o
  -7   6   3      161.42      178.97     17.29 o
  -6   6   3      411.40      420.14     13.45 o
  -5   6   3       81.16       87.02     10.57 o
  -4   6   3       99.08       95.67     12.21 o
  -3   6   3       70.29       82.14     12.26 o
  -2   6   3       22.09       18.45      8.73 o
  -1   6   3      204.30      181.21      9.78 o
   0   6   3      193.36      174.17     10.51 o
   1   6   3      566.55      563.59     30.29 o
   2   6   3      134.04      153.07     13.12 o
   3   6   3        0.51       12.17     12.17 o
   4   6   3        3.68        9.63     18.85 o
  -7   7   3       53.52       49.62     18.99 o
  -6   7   3      176.34      204.09     16.77 o
  -5   7   3       21.36       33.11      9.73 o
  -4   7   3        1.39       -5.35      9.85 o
  -3   7   3       79.55       90.86     10.59 o
  -2   7   3        9.11        7.97     14.15 o
  -1   7   3      393.69      381.34     12.27 o
   0   7   3      120.89      118.59     12.21 o
   1   7   3      143.17      174.94     12.83 o
   2   7   3        5.78      -20.33     20.33 o
   3   7   3        2.42       20.99     19.27 o
  -6   8   3       16.46        7.30     18.60 o
  -5   8   3        0.27        8.32     12.37 o
  -4   8   3       11.92       12.93     11.33 o
  -3   8   3       60.64       68.78     14.10 o
  -2   8   3      107.35      131.58     14.18 o
  -1   8   3      227.99      251.22     16.89 o
   0   8   3      100.71      115.40     14.49 o
   1   8   3       87.31       72.98     22.12 o
   2   8   3        0.17       18.20     18.90 o
  -5   9   3       15.01       18.22     14.78 o
  -4   9   3       25.74       21.77     18.68 o
  -3   9   3       43.46       25.09     18.90 o
  -2   9   3      129.03      122.91     16.74 o
  -1   9   3      126.32      115.75     19.52 o
   0   9   3       19.23       19.24     19.31 o
  -2 -10   4       54.98       12.43     14.64 o
  -1 -10   4        8.20       -7.68     18.03 o
   0 -10   4        0.60      -10.78     12.90 o
   1 -10   4      102.01      105.29     17.36 o
   2 -10   4      137.48      157.64     13.19 o
   3 -10   4       90.18       84.79     13.20 o
   4 -10   4       10.97       -3.40     17.21 o
  -4  -9   4       41.40       42.79     24.85 o
  -3  -9   4        5.64        3.59     18.14 o
  -2  -9   4      114.75      114.93     14.14 o
  -1  -9   4        0.02       -7.60      9.43 o
   0  -9   4       42.09       46.55     10.56 o
   1  -9   4      467.85      479.49     11.62 o
   2  -9   4      552.00      555.04     11.68 o
   3  -9   4      541.56      538.20     13.16 o
   4  -9   4       62.81       57.16     12.56 o
   5  -9   4       18.72       14.44     12.99 o
  -5  -8   4      148.21      115.86     18.34 o
  -4  -8   4       67.58       77.41     15.94 o
  -3  -8   4       50.59       56.47     10.55 o
  -2  -8   4       20.11       20.25      9.65 o
  -1  -8   4       28.49       39.53      9.94 o
   0  -8   4        1.08        1.53      8.12 o
   1  -8   4      390.06      405.30     10.65 o
   2  -8   4      349.13      343.96     10.59 o
   3  -8   4      411.84      384.81     10.00 o
   4  -8   4       52.27       75.02     10.68 o
   5  -8   4      176.88      200.14     14.18 o
   6  -8   4        0.30       -3.33     14.56 o
  -6  -7   4       49.47       34.94     18.23 o
  -5  -7   4      195.66      202.14     12.08 o
  -4  -7   4       77.25       86.02      9.86 o
  -3  -7   4      165.27      167.43      9.60 o
  -2  -7   4       21.94       29.24      9.04 o
  -1  -7   4      326.79      328.57     15.36 o
   0  -7   4      174.65      175.60      7.85 o
   1  -7   4       81.85       79.05      8.11 o
   2  -7   4        6.32       -2.68      7.05 o
   3  -7   4       86.30       99.43      9.50 o
   4  -7   4       16.17       22.84     11.54 o
   5  -7   4      116.14      122.16     10.17 o
   6  -7   4       53.20       57.43     16.47 o
   7  -7   4       33.81       19.14     24.76 o
  -6  -6   4       61.09       53.76     16.07 o
  -5  -6   4      313.62      315.32     15.98 o
  -4  -6   4       55.03       48.68      8.37 o
  -3  -6   4       22.44       21.45      7.65 o
  -2  -6   4      194.80      198.85      8.05 o
  -1  -6   4      908.77      911.85     14.96 o
   0  -6   4     1348.95     1311.29     26.46 o
   1  -6   4     1250.97     1161.84     30.62 o
   2  -6   4       27.44       32.11      8.08 o
   3  -6   4      135.52      137.87      6.83 o
   4  -6   4       80.74       69.75      6.55 o
   5  -6   4       47.65       42.46      9.52 o
   6  -6   4      334.81      335.13     16.04 o
   7  -6   4       72.69       68.08     24.00 o
  -7  -5   4      278.88      289.81     17.99 o
  -6  -5   4       83.13       77.23     12.32 o
  -5  -5   4      300.85      300.36     12.56 o
  -4  -5   4      120.53      125.53      8.45 o
  -3  -5   4       23.86       26.94      8.83 o
  -2  -5   4      436.56      427.24      9.13 o
  -1  -5   4      566.18      591.58     15.18 o
   0  -5   4     2131.80     2081.16     39.85 o
   1  -5   4     1835.43     1815.47     26.95 o
   2  -5   4     1226.79     1207.47     32.04 o
   3  -5   4      846.58      870.63     15.12 o
   4  -5   4       29.48       32.05      7.36 o
   5  -5   4        3.85       -4.73     10.49 o
   6  -5   4      335.95      334.85     13.00 o
   7  -5   4       39.02       42.43     21.27 o
  -8  -4   4      143.96      117.57     24.48 o
  -7  -4   4      136.44      140.88     17.21 o
  -6  -4   4      127.34      127.86     11.08 o
  -5  -4   4      109.02      112.09     10.55 o
  -4  -4   4      570.07      593.95     23.94 o
  -3  -4   4        1.02        0.23      7.02 o
  -2  -4   4      265.96      242.28      7.36 o
  -1  -4   4       16.03       12.62      5.04 o
   0  -4   4     1578.77     1431.04     22.89 o
   1  -4   4      334.35      291.20      7.91 o
   2  -4   4     1133.79     1194.65     20.77 o
   3  -4   4      344.99      334.25      7.06 o
   4  -4   4        0.53        2.81      9.19 o
   5  -4   4      119.92      124.36     10.88 o
   6  -4   4      307.42      319.70     18.26 o
   7  -4   4       14.92       13.18     16.52 o
   8  -4   4      155.78      100.13     29.65 o
  -7  -3   4      149.26      147.24     16.49 o
  -6  -3   4       24.76       31.12     11.79 o
  -5  -3   4        7.50        4.32     10.18 o
  -4  -3   4      192.67      190.00      8.60 o
  -3  -3   4       16.20       31.03      7.22 o
  -2  -3   4     1631.69     1529.88     22.77 o
  -1  -3   4      492.12      443.35      7.21 o
   0  -3   4      635.98      568.30      7.84 o
   1  -3   4      323.30      286.12      6.85 o
   2  -3   4      553.39      599.67      8.50 o
   3  -3   4      160.99      171.11      8.63 o
   4  -3   4      294.05      285.30      9.59 o
   5  -3   4      200.86      200.14     11.69 o
   6  -3   4      308.10      307.83     14.15 o
   7  -3   4       74.96       69.23     13.01 o
   8  -3   4      120.66       77.27     22.66 o
  -6  -2   4       13.98       15.35     11.56 o
  -5  -2   4        0.01       -0.66     10.34 o
  -4  -2   4      121.54      109.55      8.38 o
  -3  -2   4        2.76        4.91      5.14 o
  -2  -2   4     6527.51     6453.91     98.85 o
  -1  -2   4     2715.55     2707.44     17.55 o
   0  -2   4     4692.93     4402.73     21.12 o
   1  -2   4      180.61      175.49      6.77 o
   2  -2   4      797.01      753.85     18.24 o
   3  -2   4      590.26      571.68     13.28 o
   4  -2   4      342.44      340.71     13.01 o
   5  -2   4      427.66      441.39     12.13 o
   6  -2   4      242.64      229.08     12.36 o
   7  -2   4       55.13       53.07     13.02 o
   8  -2   4      131.25       84.52     21.11 o
  -5  -1   4        1.25        0.39     14.59 o
  -4  -1   4       12.03       10.32     10.42 o
  -3  -1   4     2504.01     2505.16     23.20 o
  -2  -1   4     9765.88     9642.70     57.85 o
  -1  -1   4     1999.16     2152.85     30.81 o
   0  -1   4     3163.57     3047.19     21.60 o
   1  -1   4      150.57      169.44     11.08 o
   2  -1   4      299.80      338.73     11.23 o
   3  -1   4      828.66      894.89     17.68 o
   4  -1   4       25.58       23.88      9.42 o
   5  -1   4      784.65      757.95     15.33 o
   6  -1   4      208.25      191.79     13.90 o
   7  -1   4       59.05       61.09     14.53 o
  -4   0   4      138.15      133.21     10.88 o
  -3   0   4     2346.26     2450.82     30.22 o
  -2   0   4     5023.48     5285.94    181.58 o
  -1   0   4     1451.06     1608.80     24.01 o
   0   0   4       35.61       33.31      9.72 o
   1   0   4      129.96      151.85      8.92 o
   2   0   4       14.25       11.72     10.02 o
   3   0   4      398.62      406.01     14.84 o
   4   0   4       36.50       32.20     14.96 o
   5   0   4      628.53      659.37     31.12 o
   6   0   4      144.68      160.46     15.57 o
   7   0   4       83.69       61.53     17.35 o
  -4   1   4     1015.65     1064.44     25.59 o
  -3   1   4     1750.92     1570.29     61.33 o
  -2   1   4      232.99      183.87     10.61 o
  -1   1   4       14.58        2.99     10.22 o
   0   1   4      378.96      390.83     13.19 o
   1   1   4      594.51      599.97     14.21 o
   2   1   4      152.18      158.22      9.79 o
   3   1   4      560.91      574.21     13.89 o
   4   1   4        5.93        6.24     10.98 o
   5   1   4      507.14      521.74     53.69 o
   6   1   4       48.45       35.99     15.33 o
   7   1   4       62.07       49.59     16.05 o
  -5   2   4     3446.74     3358.86     41.37 o
  -4   2   4     1734.75     1677.48     49.08 o
  -3   2   4     2515.37     2402.12     25.53 o
  -2   2   4       16.62        9.65      7.08 o
  -1   2   4      139.61      126.03      8.51 o
   0   2   4        5.53        6.61      7.53 o
   1   2   4        2.13        0.45      9.10 o
   2   2   4      335.39      330.46     20.51 o
   3   2   4      910.77      905.74     16.65 o
   4   2   4      183.51      203.81     18.56 o
   5   2   4      395.30      400.30     49.40 o
   6   2   4        1.29       -8.30     16.73 o
  -6   3   4       29.83       33.75     11.56 o
  -5   3   4     2384.84     2366.15     52.41 o
  -4   3   4     1552.36     1542.81     20.72 o
  -3   3   4     1723.24     1666.04     33.58 o
  -2   3   4       83.12       67.66      9.18 o
  -1   3   4      309.21      297.91     10.86 o
   0   3   4       36.80       33.07      8.93 o
   1   3   4        1.20        1.83      8.85 o
   2   3   4      295.25      290.22     11.37 o
   3   3   4      478.98      522.60     15.99 o
   4   3   4      632.95      620.16     38.82 o
   5   3   4      331.52      316.68     17.12 o
   6   3   4        1.01       -9.12     19.28 o
  -7   4   4      127.55      139.73     20.12 o
  -6   4   4      100.61      114.52     12.98 o
  -5   4   4      400.06      399.92     15.66 o
  -4   4   4       28.68       30.29     13.00 o
  -3   4   4      782.55      703.50     13.25 o
  -2   4   4       37.61       38.07      8.76 o
  -1   4   4       12.80       15.92      7.47 o
   0   4   4      103.47      107.06      9.85 o
   1   4   4        5.04       -1.17     13.15 o
   2   4   4      196.15      200.12     17.96 o
   3   4   4      300.77      307.02     25.07 o
   4   4   4      184.26      191.11     18.77 o
   5   4   4      113.46       92.69     22.02 o
  -7   5   4      172.88      186.33     15.74 o
  -6   5   4      348.76      349.77     14.30 o
  -5   5   4      281.13      287.79     16.47 o
  -4   5   4        6.64       14.44      8.68 o
  -3   5   4       75.92       70.55     10.82 o
  -2   5   4        0.08        0.42     10.35 o
  -1   5   4       14.01       15.38      9.27 o
   0   5   4      429.27      391.58     13.74 o
   1   5   4       48.45       58.67     12.66 o
   2   5   4      467.17      509.12     62.44 o
   3   5   4      127.55      128.42     13.19 o
   4   5   4       58.83       68.49     17.46 o
   5   5   4        1.29       -7.00     19.51 o
  -8   6   4       94.37       94.20     22.00 o
  -7   6   4      147.49      148.95     13.72 o
  -6   6   4      510.97      506.35     15.30 o
  -5   6   4      316.03      311.04     13.89 o
  -4   6   4      161.27      159.10     11.28 o
  -3   6   4       63.33       66.30     10.45 o
  -2   6   4        7.69       19.23      9.13 o
  -1   6   4        8.72        5.93     11.91 o
   0   6   4      124.03      148.78     12.64 o
   1   6   4      233.58      245.60     24.75 o
   2   6   4      762.33      697.26     16.33 o
   3   6   4      116.45       92.79     15.21 o
   4   6   4       16.88        7.22     21.65 o
  -7   7   4       15.07       17.74     14.62 o
  -6   7   4      262.85      275.84     17.40 o
  -5   7   4      176.72      197.13     13.05 o
  -4   7   4       94.43       99.89     23.26 o
  -3   7   4       40.20       33.34     11.27 o
  -2   7   4        0.95        9.47     11.73 o
  -1   7   4       26.98       39.22     14.09 o
   0   7   4      116.05      134.86     22.50 o
   1   7   4      185.05      170.80     17.52 o
   2   7   4      276.13      266.31     18.75 o
   3   7   4       23.31       18.60     18.95 o
  -6   8   4       46.54       29.36     20.25 o
  -5   8   4       12.84       11.20     13.16 o
  -4   8   4       26.24       30.35     16.41 o
  -3   8   4        8.79        9.44     14.06 o
  -2   8   4       21.46       30.78     16.46 o
  -1   8   4       23.56       16.57     14.43 o
   0   8   4      130.92      144.87     22.56 o
   1   8   4      120.31       99.41     19.77 o
  -4   9   4        0.03       -0.57     14.85 o
  -3   9   4       21.54        8.20     20.67 o
  -2   9   4       20.37       17.66     18.54 o
  -1   9   4       95.17       75.14     26.68 o
  -2 -10   5      101.61       62.68     14.74 o
  -1 -10   5       62.55       78.57     15.60 o
   0 -10   5        1.97        0.12     16.99 o
   1 -10   5        0.85        0.73     16.89 o
   2 -10   5       53.70       62.58     14.13 o
   3 -10   5       38.19       29.30     12.95 o
   4 -10   5       65.76       42.59     15.84 o
  -4  -9   5       70.18       33.47     14.57 o
  -3  -9   5       41.97       43.68     12.89 o
  -2  -9   5      159.98      167.61     11.69 o
  -1  -9   5       69.52       82.74     11.73 o
   0  -9   5       23.26       16.61      9.58 o
   1  -9   5       17.82       25.14     11.92 o
   2  -9   5      117.46      120.48     12.73 o
   3  -9   5      230.66      237.03     13.16 o
   4  -9   5      134.88      131.73     16.27 o
   5  -9   5        4.83       -1.08     14.40 o
  -5  -8   5       56.29       47.68     15.95 o
  -4  -8   5      262.00      268.61     12.27 o
  -3  -8   5       59.69       73.12     11.81 o
  -2  -8   5       13.98       18.42     10.58 o
  -1  -8   5       17.36       24.51      9.77 o
   0  -8   5       65.53       67.82     11.27 o
   1  -8   5        2.22        6.37     14.68 o
   2  -8   5      704.54      673.23     13.41 o
   3  -8   5      561.85      545.91     11.99 o
   4  -8   5      366.72      363.96     13.59 o
   5  -8   5       55.50       59.23     16.11 o
   6  -8   5       22.93       15.78     16.12 o
  -6  -7   5       95.01       77.91     16.66 o
  -5  -7   5       48.57       58.78     11.15 o
  -4  -7   5      446.99      467.48     11.84 o
  -3  -7   5       25.33       27.62      8.98 o
  -2  -7   5      124.09      133.75      8.88 o
  -1  -7   5       33.21       39.58      6.99 o
   0  -7   5        4.27        3.61      7.02 o
   1  -7   5      219.62      216.30      8.67 o
   2  -7   5      787.63      787.03     21.58 o
   3  -7   5      622.13      640.89     26.83 o
   4  -7   5      424.29      401.95     14.31 o
   5  -7   5       87.09       95.76     11.20 o
   6  -7   5       89.32       95.06     20.30 o
  -7  -6   5      112.53       77.96     25.98 o
  -6  -6   5       82.45       96.61     11.53 o
  -5  -6   5      123.83      133.29     12.47 o
  -4  -6   5      323.11      345.58     11.66 o
  -3  -6   5        6.13        7.43      8.34 o
  -2  -6   5      490.40      465.24      9.85 o
  -1  -6   5        9.89        2.86      7.16 o
   0  -6   5      283.49      286.35     10.77 o
   1  -6   5     1672.27     1720.77     32.58 o
   2  -6   5      193.96      196.24      9.50 o
   3  -6   5       20.59       25.18      6.70 o
   4  -6   5       27.92       34.26      8.44 o
   5  -6   5       70.22       82.35     10.10 o
   6  -6   5       32.90       26.69     11.74 o
   7  -6   5       22.04       18.12     23.82 o
  -7  -5   5      213.39      203.54     16.93 o
  -6  -5   5      279.49      311.02     15.03 o
  -5  -5   5      216.74      225.66     12.66 o
  -4  -5   5      231.61      221.13      8.96 o
  -3  -5   5       45.99       36.47      8.08 o
  -2  -5   5      717.00      736.42     19.29 o
  -1  -5   5      300.35      299.42      7.13 o
   0  -5   5     1275.07     1315.22     15.08 o
   1  -5   5     2801.70     2733.93     75.19 o
   2  -5   5      450.07      444.41      7.90 o
   3  -5   5       23.28       23.34      7.55 o
   4  -5   5        9.02       10.81      8.72 o
   5  -5   5       24.01       36.70     10.26 o
   6  -5   5        0.11       -2.94     10.70 o
   7  -5   5      116.71      121.53     17.73 o
  -8  -4   5        7.52        8.97     23.83 o
  -7  -4   5      217.13      240.95     17.56 o
  -6  -4   5      245.70      252.34     12.14 o
  -5  -4   5      467.54      475.04     10.80 o
  -4  -4   5      161.26      159.36      9.76 o
  -3  -4   5        0.87       -0.59      5.77 o
  -2  -4   5      514.27      546.23     10.84 o
  -1  -4   5     1878.22     1887.02     34.63 o
   0  -4   5     1874.24     1898.27     21.72 o
   1  -4   5     3401.72     3306.81     50.25 o
   2  -4   5      330.14      331.94      8.66 o
   3  -4   5     1101.94     1115.95     23.55 o
   4  -4   5      239.86      236.85     10.48 o
   5  -4   5      103.60      102.69     11.23 o
   6  -4   5       55.91       81.49     14.57 o
   7  -4   5      142.87      149.99     18.58 o
  -7  -3   5      421.72      436.36     20.49 o
  -6  -3   5       13.19       12.41     11.65 o
  -5  -3   5      387.80      398.36     12.63 o
  -4  -3   5        5.34        0.79      8.21 o
  -3  -3   5        1.12       -0.38      5.77 o
  -2  -3   5      431.21      452.30      8.81 o
  -1  -3   5     3170.35     3020.94     39.33 o
   0  -3   5      262.67      230.16      5.82 o
   1  -3   5      900.25      836.05     15.63 o
   2  -3   5      115.87       92.39      6.67 o
   3  -3   5     1294.65     1282.09     39.75 o
   4  -3   5      118.74      101.00     11.57 o
   5  -3   5      163.63      171.95     12.05 o
   6  -3   5      183.88      198.42     12.17 o
   7  -3   5       88.37       74.95     17.09 o
  -6  -2   5       38.71       35.77     13.17 o
  -5  -2   5      348.04      352.33     13.25 o
  -4  -2   5       50.52       50.62      7.57 o
  -3  -2   5       30.75       35.98      6.66 o
  -2  -2   5     2025.81     2015.37     35.71 o
  -1  -2   5     4119.40     4183.09     53.86 o
   0  -2   5      148.15      102.12      6.97 o
   1  -2   5        9.44        5.16      6.09 o
   2  -2   5       49.49       46.11      7.14 o
   3  -2   5      397.64      408.27     11.23 o
   4  -2   5      121.49      123.22     10.87 o
   5  -2   5       58.70       53.49     12.96 o
   6  -2   5      317.98      316.53     13.32 o
   7  -2   5       49.27       45.21     13.32 o
  -5  -1   5      985.00     1008.19     38.96 o
  -4  -1   5        3.86        5.80      8.68 o
  -3  -1   5       50.14       34.88      8.72 o
  -2  -1   5     3117.87     2977.60     21.04 o
  -1  -1   5     3053.21     3025.21     20.38 o
   0  -1   5      389.91      346.54      8.32 o
   1  -1   5     1553.65     1573.31     18.10 o
   2  -1   5      251.93      276.48     10.85 o
   3  -1   5      241.41      224.63      8.48 o
   4  -1   5      389.09      407.98     12.71 o
   5  -1   5      168.87      179.36     14.12 o
   6  -1   5      583.48      571.28     36.90 o
   7  -1   5       53.89       45.68     16.92 o
  -5   0   5      431.15      434.89     16.67 o
  -4   0   5      291.43      266.45     11.80 o
  -3   0   5        4.53       17.79      8.56 o
  -2   0   5     4824.92     5055.76     42.02 o
  -1   0   5     1524.79     1552.82     66.09 o
   0   0   5     1555.15     1455.05     18.57 o
   1   0   5     1103.00     1122.38     30.70 o
   2   0   5      782.21      831.41     14.28 o
   3   0   5       78.64       85.27     12.48 o
   4   0   5      198.53      208.88     15.52 o
   5   0   5       62.87       77.31     11.71 o
   6   0   5      457.93      456.93     14.59 o
   7   0   5       32.04       27.58     16.97 o
  -5   1   5       32.22       20.68     10.02 o
  -4   1   5     1500.62     1491.32     78.02 o
  -3   1   5      634.84      608.01     15.75 o
  -2   1   5     2378.04     2348.93     23.52 o
  -1   1   5      561.36      536.69     13.12 o
   0   1   5     1636.10     1627.03     55.09 o
   1   1   5      120.72      141.47     11.49 o
   2   1   5        7.50        7.76      8.58 o
   3   1   5      110.23      120.60     11.11 o
   4   1   5       80.28       87.19     12.07 o
   5   1   5      132.22      138.88     13.68 o
   6   1   5      202.31      184.89     20.49 o
  -6   2   5        8.14        6.56     13.69 o
  -5   2   5        6.66        3.80     13.90 o
  -4   2   5     2288.59     2167.03     53.05 o
  -3   2   5      638.46      719.37     14.98 o
  -2   2   5     1459.07     1349.95     17.84 o
  -1   2   5       10.89       10.49      8.02 o
   0   2   5      491.45      459.68     31.62 o
   1   2   5       43.97       34.10     11.75 o
   2   2   5       44.34       41.26     10.42 o
   3   2   5      456.41      456.36     14.64 o
   4   2   5      342.70      367.90     17.86 o
   5   2   5      113.67      116.50     20.46 o
   6   2   5       80.48       79.06     19.78 o
  -6   3   5      217.97      205.34     12.38 o
  -5   3   5      137.54      132.46     12.30 o
  -4   3   5     2223.58     2139.97     23.58 o
  -3   3   5      600.65      563.10     14.32 o
  -2   3   5      853.16      852.78     14.32 o
  -1   3   5        4.98        2.32      7.72 o
   0   3   5      346.04      341.04     16.18 o
   1   3   5       38.35       40.20      9.89 o
   2   3   5       21.25       15.37     11.14 o
   3   3   5      400.38      432.05     15.86 o
   4   3   5      236.59      219.58     17.02 o
   5   3   5      183.08      195.17     29.93 o
   6   3   5       16.11       15.70     25.86 o
  -7   4   5       77.94       87.79     15.18 o
  -6   4   5        0.96        0.34     11.79 o
  -5   4   5      426.38      420.05     12.77 o
  -4   4   5      741.17      748.80     15.44 o
  -3   4   5      770.68      800.69     15.30 o
  -2   4   5      856.79      876.86     20.12 o
  -1   4   5      108.40      106.64     10.12 o
   0   4   5       81.83       75.08      9.90 o
   1   4   5       16.21       23.00      9.18 o
   2   4   5       13.71       18.63     10.98 o
   3   4   5      316.59      295.14     24.45 o
   4   4   5       63.34       64.41     21.60 o
   5   4   5      114.35       87.38     25.37 o
  -8   5   5       19.82       25.51     31.78 o
  -7   5   5      135.46      136.87     15.20 o
  -6   5   5      140.54      141.98     14.00 o
  -5   5   5      649.76      670.88     55.55 o
  -4   5   5       99.98      100.05      9.65 o
  -3   5   5       88.09       85.95     13.07 o
  -2   5   5      485.81      462.75     13.30 o
  -1   5   5      138.93      132.14      9.81 o
   0   5   5        4.11        5.53     12.39 o
   1   5   5       92.95      105.28     12.82 o
   2   5   5      101.30       96.43     13.21 o
   3   5   5      204.32      214.09     20.67 o
   4   5   5       33.41       28.64     24.65 o
  -8   6   5       30.18       27.98     23.24 o
  -7   6   5      171.60      162.34     13.95 o
  -6   6   5      115.94      123.29     11.38 o
  -5   6   5      373.81      401.08     16.67 o
  -4   6   5       24.87       40.33     11.83 o
  -3   6   5       55.48       68.26     12.08 o
  -2   6   5        9.77       23.67     11.89 o
  -1   6   5        1.51        7.62     19.94 o
   0   6   5        0.16       -0.51     12.06 o
   1   6   5      131.36      145.11     15.03 o
   2   6   5      122.77      115.94     17.60 o
   3   6   5      140.70      142.12     20.37 o
  -7   7   5       68.31       54.93     16.79 o
  -6   7   5       68.78       67.64     13.26 o
  -5   7   5      290.61      326.62     21.73 o
  -4   7   5       67.06       66.24     14.47 o
  -3   7   5      152.96      164.99     18.07 o
  -2   7   5        1.77        3.59     12.10 o
  -1   7   5        3.33        5.56     14.08 o
   0   7   5       71.20       78.32     17.16 o
   1   7   5       52.55       46.28     15.12 o
   2   7   5       97.78       50.70     26.17 o
  -6   8   5        8.10        2.33     18.22 o
  -5   8   5      152.55      144.22     15.32 o
  -4   8   5      128.09      131.41     19.61 o
  -3   8   5       86.73       86.77     22.23 o
  -2   8   5        2.99       -6.44     18.56 o
  -1   8   5        0.36       -3.65     16.64 o
   0   8   5       47.11       59.78     33.58 o
  -2 -10   6       33.67       -3.35     17.89 o
  -1 -10   6       58.58       67.01     12.93 o
   0 -10   6       70.05       77.57     17.86 o
   1 -10   6       11.45       14.01     13.98 o
   2 -10   6        1.98        4.25     17.97 o
   3 -10   6       26.74        9.17     15.68 o
  -4  -9   6       65.18       43.86     20.50 o
  -3  -9   6      146.17      159.39     13.23 o
  -2  -9   6       46.89       52.25     12.39 o
  -1  -9   6      330.71      338.27     12.17 o
   0  -9   6       63.23       65.74      9.76 o
   1  -9   6        1.13        1.56     10.39 o
   2  -9   6       71.72       76.49     10.86 o
   3  -9   6      236.39      233.76     14.38 o
   4  -9   6      110.21      112.68     13.32 o
   5  -9   6       82.55       56.37     21.07 o
  -5  -8   6       62.17       59.85     12.97 o
  -4  -8   6       97.23      104.17     16.01 o
  -3  -8   6      181.12      187.54     11.18 o
  -2  -8   6       46.38       50.08     11.79 o
  -1  -8   6      515.08      503.14     11.16 o
   0  -8   6      128.58      131.23      9.37 o
   1  -8   6       77.95       73.52      9.20 o
   2  -8   6       56.25       59.40      9.22 o
   3  -8   6      179.00      190.28     12.30 o
   4  -8   6      304.83      321.43     14.58 o
   5  -8   6      164.58      158.32     13.57 o
  -6  -7   6       20.90       23.16     14.02 o
  -5  -7   6       24.74       37.66     13.53 o
  -4  -7   6       78.51       77.41      9.96 o
  -3  -7   6      410.06      412.77     10.80 o
  -2  -7   6      169.90      175.98      8.91 o
  -1  -7   6      206.91      199.40      8.54 o
   0  -7   6       10.45        6.28      8.68 o
   1  -7   6      105.29       98.77      6.44 o
   2  -7   6       16.78       23.34      8.40 o
   3  -7   6      234.73      254.68     15.20 o
   4  -7   6      341.99      352.46     13.49 o
   5  -7   6      124.85      132.57     11.58 o
   6  -7   6       62.66       46.05     19.52 o
  -7  -6   6       22.79        9.71     20.83 o
  -6  -6   6       87.33       84.75     11.64 o
  -5  -6   6       62.62       72.99     11.88 o
  -4  -6   6      319.31      322.95     10.51 o
  -3  -6   6      638.00      632.16      9.88 o
  -2  -6   6      174.48      167.90      9.53 o
  -1  -6   6      271.68      264.74      8.79 o
   0  -6   6      599.82      612.86     11.80 o
   1  -6   6      156.41      150.38      6.87 o
   2  -6   6      699.89      698.81     10.70 o
   3  -6   6      216.94      214.18      7.99 o
   4  -6   6      434.45      483.86     11.84 o
   5  -6   6      162.57      167.31     12.78 o
   6  -6   6      126.71      135.77     16.85 o
  -7  -5   6       25.35       21.52     17.44 o
  -6  -5   6      398.76      407.70     13.18 o
  -5  -5   6      110.99      114.95     12.03 o
  -4  -5   6      822.75      811.77     13.23 o
  -3  -5   6      382.97      382.15      9.73 o
  -2  -5   6      362.13      382.13      8.51 o
  -1  -5   6      137.93      148.09      7.64 o
   0  -5   6      476.68      474.43      9.34 o
   1  -5   6      624.94      613.53     12.34 o
   2  -5   6     2222.72     2198.50     37.27 o
   3  -5   6      256.09      252.79     11.91 o
   4  -5   6      208.64      215.07     10.50 o
   5  -5   6       35.31       40.48     10.90 o
   6  -5   6      172.47      183.90     17.43 o
   7  -5   6        0.77        3.64     16.22 o
  -8  -4   6        3.11        7.75     30.14 o
  -7  -4   6        3.29       -2.33     17.11 o
  -6  -4   6      539.27      533.37     13.84 o
  -5  -4   6      469.38      463.51     11.50 o
  -4  -4   6     1037.77     1052.82     13.00 o
  -3  -4   6       27.50       33.06      5.23 o
  -2  -4   6      347.09      330.90      8.49 o
  -1  -4   6      124.72      138.14      5.84 o
   0  -4   6      462.42      433.50      7.89 o
   1  -4   6      594.03      638.41      8.05 o
   2  -4   6     1219.49     1146.28     10.57 o
   3  -4   6      190.30      209.52      9.49 o
   4  -4   6      179.31      169.00      9.02 o
   5  -4   6        0.53       -5.10     10.80 o
   6  -4   6       17.17       25.37     13.36 o
   7  -4   6       33.26       30.82     14.66 o
  -7  -3   6       24.90       29.02     17.97 o
  -6  -3   6      637.19      659.37     16.54 o
  -5  -3   6      272.43      263.28     11.86 o
  -4  -3   6     1637.06     1733.61     14.27 o
  -3  -3   6        0.60        1.69      7.17 o
  -2  -3   6       19.16       27.23      7.28 o
  -1  -3   6      224.46      225.09      6.41 o
   0  -3   6      662.35      716.07      9.20 o
   1  -3   6      420.44      425.38      8.57 o
   2  -3   6     1192.76     1181.37     20.06 o
   3  -3   6      178.53      182.12      8.87 o
   4  -3   6      473.21      468.19     10.28 o
   5  -3   6       30.58       38.37     11.07 o
   6  -3   6       18.59        8.25     14.65 o
   7  -3   6      146.23      139.73     19.98 o
  -6  -2   6      835.03      809.39     26.81 o
  -5  -2   6       59.73       62.64     13.51 o
  -4  -2   6      872.60      859.61     12.64 o
  -3  -2   6      287.83      318.82      9.03 o
  -2  -2   6       44.92       30.63      6.32 o
  -1  -2   6     2939.89     2976.14     44.77 o
   0  -2   6      788.61      806.15     12.46 o
   1  -2   6      691.91      617.84     11.35 o
   2  -2   6      724.05      692.62     10.43 o
   3  -2   6      559.46      628.34     14.15 o
   4  -2   6      472.06      482.94     12.36 o
   5  -2   6       39.14       45.81     11.22 o
   6  -2   6       26.22       21.79     14.41 o
   7  -2   6      144.72      127.84     15.54 o
  -6  -1   6      528.90      518.17     26.12 o
  -5  -1   6      132.55      143.17     12.27 o
  -4  -1   6      355.93      318.22     11.26 o
  -3  -1   6      886.23     1014.42     13.92 o
  -2  -1   6      160.92      159.46      7.25 o
  -1  -1   6     2433.95     2346.01     17.14 o
   0  -1   6      542.05      497.49     14.26 o
   1  -1   6     1206.65     1207.65     65.17 o
   2  -1   6      304.17      301.52     12.23 o
   3  -1   6      308.56      300.62     10.28 o
   4  -1   6       60.02       73.86     11.55 o
   5  -1   6        4.57       10.08     11.21 o
   6  -1   6       88.47       80.08     14.00 o
   7  -1   6      129.19       72.06     22.39 o
  -5   0   6       72.47       74.09     13.07 o
  -4   0   6      338.65      362.07     12.09 o
  -3   0   6      226.94      225.12     12.18 o
  -2   0   6       16.67       22.10     10.06 o
  -1   0   6     2346.00     2435.60     22.53 o
   0   0   6      627.18      643.02     15.86 o
   1   0   6     1334.08     1281.55     23.21 o
   2   0   6      341.27      351.81     11.03 o
   3   0   6      144.89      152.64     12.59 o
   4   0   6        3.11       13.24     13.35 o
   5   0   6      177.66      196.39     20.02 o
   6   0   6      232.77      205.26     13.74 o
  -6   1   6        1.66        3.04     14.33 o
  -5   1   6       60.17       57.71     11.57 o
  -4   1   6        0.70       -0.76     11.62 o
  -3   1   6       58.39       45.76     10.34 o
  -2   1   6      363.99      458.70     12.34 o
  -1   1   6     2211.65     2266.66     54.33 o
   0   1   6      996.01     1028.82     15.02 o
   1   1   6     1845.98     1852.95     19.83 o
   2   1   6       35.30       30.26     14.93 o
   3   1   6      267.49      250.88     13.40 o
   4   1   6       39.59       35.83     13.30 o
   5   1   6       77.34       76.80     14.60 o
   6   1   6      123.56      142.22     20.46 o
  -6   2   6      103.06      107.27     12.93 o
  -5   2   6        1.67        2.66     13.40 o
  -4   2   6      343.50      352.33     12.75 o
  -3   2   6      224.52      216.09     12.98 o
  -2   2   6      454.99      460.65     11.77 o
  -1   2   6     1956.36     2081.05     46.48 o
   0   2   6      703.09      714.70     13.99 o
   1   2   6      695.03      691.37     21.41 o
   2   2   6       26.56       12.92     16.15 o
   3   2   6        4.68        9.68     11.35 o
   4   2   6      205.11      205.84     33.49 o
   5   2   6        7.78       -3.32     17.74 o
   6   2   6       22.22       10.44     29.00 o
  -7   3   6      255.38      278.32     19.64 o
  -6   3   6        0.34        3.76     14.96 o
  -5   3   6       84.88       88.77     11.85 o
  -4   3   6      407.75      416.78     14.25 o
  -3   3   6      735.13      717.92     13.82 o
  -2   3   6     1637.88     1694.67    102.18 o
  -1   3   6     1839.95     1785.33     17.97 o
   0   3   6       65.74       50.62     10.32 o
   1   3   6       77.10       84.84     15.90 o
   2   3   6        0.01       -8.53     13.13 o
   3   3   6       37.21       21.99     11.43 o
   4   3   6      268.38      245.39     17.20 o
   5   3   6       35.20       30.37     17.59 o
  -7   4   6       94.54       98.14     15.03 o
  -6   4   6        1.62        8.46     14.82 o
  -5   4   6      474.82      461.63     18.19 o
  -4   4   6      114.36      106.97     10.03 o
  -3   4   6      619.23      608.62     14.46 o
  -2   4   6     1570.68     1569.90     80.72 o
  -1   4   6      259.84      274.99     13.69 o
   0   4   6        3.17        2.06     14.48 o
   1   4   6       35.17       40.87     11.10 o
   2   4   6       27.74       40.93     12.42 o
   3   4   6       22.40       14.03     15.17 o
   4   4   6       97.14       99.90     20.14 o
  -8   5   6        3.66        6.74     22.02 o
  -7   5   6        3.79        8.17     16.67 o
  -6   5   6       61.26       71.53     12.90 o
  -5   5   6        8.82       16.76     11.83 o
  -4   5   6      375.23      392.90     16.81 o
  -3   5   6      239.70      244.16     13.29 o
  -2   5   6      633.28      635.79     14.21 o
  -1   5   6       27.92       30.05     14.99 o
   0   5   6       22.69       24.18     12.46 o
   1   5   6        0.23       -3.50     14.30 o
   2   5   6        8.09        7.45     14.84 o
   3   5   6       25.43       25.77     15.56 o
  -7   6   6        3.33       10.75     16.83 o
  -6   6   6      101.00      118.09     17.65 o
  -5   6   6      157.93      155.16     15.27 o
  -4   6   6      896.99      915.37     19.36 o
  -3   6   6      187.74      216.00     16.93 o
  -2   6   6       50.29       58.48     12.72 o
  -1   6   6       22.62       34.25     14.47 o
   0   6   6       96.68      104.08     13.27 o
   1   6   6        0.06       17.02     17.08 o
   2   6   6       37.04       39.47     17.25 o
  -6   7   6       40.38       33.83     23.82 o
  -5   7   6      208.83      211.41     17.94 o
  -4   7   6      424.84      432.80     18.86 o
  -3   7   6       14.14       10.99     14.51 o
  -2   7   6       28.62       19.24     14.74 o
  -1   7   6        3.07       -7.12     14.77 o
   0   7   6       10.32        9.46     15.99 o
   1   7   6        8.89        8.78     17.28 o
  -5   8   6       89.32       83.26     26.94 o
  -4   8   6       83.77       67.20     27.48 o
  -3   8   6        1.24      -11.09     19.54 o
  -2   8   6       27.73       18.49     25.44 o
  -1   8   6        2.50       -3.41     18.97 o
  -2 -10   7      114.57       33.56     18.09 o
  -1 -10   7       51.18       49.58     12.97 o
   0 -10   7      187.23      183.72     14.70 o
   1 -10   7       38.19       16.66     14.29 o
   2 -10   7       33.33       29.47     14.03 o
   3 -10   7        6.08       13.70     14.45 o
  -4  -9   7        7.29       10.67     20.32 o
  -3  -9   7       86.14       77.94     18.27 o
  -2  -9   7      189.48      204.64     14.24 o
  -1  -9   7       81.02       88.38     11.43 o
   0  -9   7      171.61      191.55     12.17 o
   1  -9   7       21.13       12.35     13.70 o
   2  -9   7       43.55       56.84     15.81 o
   3  -9   7       13.71       17.98     11.23 o
   4  -9   7       23.11        6.20     16.07 o
  -5  -8   7       18.45       17.24     14.20 o
  -4  -8   7      276.71      270.12     12.18 o
  -3  -8   7      441.63      425.75     11.28 o
  -2  -8   7      277.39      272.52     11.75 o
  -1  -8   7       80.69       83.81      8.43 o
   0  -8   7      470.03      443.13     10.87 o
   1  -8   7       16.35       24.31      8.09 o
   2  -8   7       20.30       19.46      8.46 o
   3  -8   7      186.84      207.56     10.47 o
   4  -8   7      141.80      134.05     11.80 o
   5  -8   7      131.33      150.06     19.13 o
  -6  -7   7       40.67       30.07     14.37 o
  -5  -7   7       88.95       94.93     13.92 o
  -4  -7   7      166.11      180.03     11.12 o
  -3  -7   7      755.82      718.55     12.17 o
  -2  -7   7      301.57      305.47      9.63 o
  -1  -7   7      180.92      190.99      9.07 o
   0  -7   7      314.52      317.64      9.28 o
   1  -7   7       68.23       70.94      8.65 o
   2  -7   7      105.41      101.90      9.35 o
   3  -7   7      215.74      224.09     10.83 o
   4  -7   7      158.79      179.45     12.52 o
   5  -7   7      379.97      400.99     22.28 o
   6  -7   7      164.59      100.83     21.81 o
  -7  -6   7        1.80        0.28     20.73 o
  -6  -6   7        5.17        7.90     15.65 o
  -5  -6   7      113.39      121.49     10.06 o
  -4  -6   7       57.30       62.94      9.27 o
  -3  -6   7      307.23      298.71      9.34 o
  -2  -6   7      134.63      129.28      7.69 o
  -1  -6   7      484.37      461.69     13.44 o
   0  -6   7      120.92      123.26      7.77 o
   1  -6   7       31.32       24.53      8.89 o
   2  -6   7       86.37       69.71      7.40 o
   3  -6   7       10.42        4.13      7.82 o
   4  -6   7       69.46       92.07     13.26 o
   5  -6   7      376.86      373.56     14.63 o
   6  -6   7       90.56       87.49     16.66 o
  -7  -5   7       33.71       31.05     17.50 o
  -6  -5   7       78.68       81.13     13.92 o
  -5  -5   7      565.65      551.83     11.26 o
  -4  -5   7       66.63       62.17      8.84 o
  -3  -5   7      582.70      616.35      9.54 o
  -2  -5   7      123.36      119.30      7.84 o
  -1  -5   7      531.90      568.26      9.00 o
   0  -5   7        6.22        3.55      5.89 o
   1  -5   7      251.20      262.58      8.40 o
   2  -5   7      111.43      114.82      7.00 o
   3  -5   7      567.99      536.26     10.37 o
   4  -5   7      132.49      134.93     11.18 o
   5  -5   7      217.28      223.10     13.42 o
   6  -5   7       14.79        7.36     14.60 o
  -8  -4   7       29.13       26.82     27.59 o
  -7  -4   7        7.83        9.87     16.24 o
  -6  -4   7      258.18      268.10     13.36 o
  -5  -4   7     1434.61     1445.69     17.82 o
  -4  -4   7      287.79      300.87      7.75 o
  -3  -4   7     1278.92     1257.35     17.85 o
  -2  -4   7      125.78      120.61      7.73 o
  -1  -4   7     1320.56     1223.50     27.40 o
   0  -4   7       68.04       58.05      5.48 o
   1  -4   7       61.43       59.81      6.33 o
   2  -4   7      913.29      935.30     11.45 o
   3  -4   7     2107.38     2054.12     74.94 o
   4  -4   7      673.83      694.18     27.75 o
   5  -4   7      112.81      117.19     10.75 o
   6  -4   7        2.97        3.15     16.92 o
  -7  -3   7       13.04       15.66     19.48 o
  -6  -3   7      219.95      235.84     16.52 o
  -5  -3   7      571.37      578.16     11.91 o
  -4  -3   7      584.40      614.65      9.85 o
  -3  -3   7     1455.56     1413.07     27.88 o
  -2  -3   7        1.03       -2.93      7.37 o
  -1  -3   7      663.55      682.64      9.01 o
   0  -3   7       13.26       15.78      7.64 o
   1  -3   7        2.62        2.34      6.23 o
   2  -3   7     1479.75     1511.83     13.14 o
   3  -3   7     1150.85     1125.66     12.70 o
   4  -3   7      217.38      236.94     11.21 o
   5  -3   7       43.03       50.89     15.09 o
   6  -3   7       37.07       40.28     17.22 o
  -7  -2   7      115.26      114.30     27.99 o
  -6  -2   7      332.35      345.64     18.91 o
  -5  -2   7      208.19      216.05     10.73 o
  -4  -2   7      266.18      260.67     10.18 o
  -3  -2   7      972.05     1009.63     13.91 o
  -2  -2   7       46.95       67.20      7.17 o
  -1  -2   7      239.16      245.67      8.32 o
   0  -2   7      340.91      330.08     11.60 o
   1  -2   7      186.31      187.34     12.12 o
   2  -2   7     1351.02     1337.07     14.63 o
   3  -2   7      151.16      166.31      9.21 o
   4  -2   7        2.19        7.97     10.12 o
   5  -2   7       28.68       30.22     10.94 o
   6  -2   7       43.66       40.42     15.54 o
  -6  -1   7      669.61      707.52     23.87 o
  -5  -1   7      218.13      221.52     12.50 o
  -4  -1   7      761.71      794.20     17.46 o
  -3  -1   7      264.58      234.28     10.46 o
  -2  -1   7       82.19       74.55      7.70 o
  -1  -1   7      273.69      312.18     10.20 o
   0  -1   7     2915.25     2959.58     96.45 o
   1  -1   7     1442.44     1559.70     59.57 o
   2  -1   7     1446.98     1512.90     38.93 o
   3  -1   7        6.94        3.56     11.64 o
   4  -1   7      159.85      157.48     11.42 o
   5  -1   7       80.36       77.71     15.81 o
   6  -1   7       20.86       14.87     16.00 o
  -6   0   7     1054.47     1040.37     25.48 o
  -5   0   7      176.68      167.69     12.26 o
  -4   0   7      839.61      898.76     15.77 o
  -3   0   7       23.29       19.98      8.64 o
  -2   0   7       40.22       26.79     10.10 o
  -1   0   7      224.01      217.84     13.15 o
   0   0   7     3381.03     3404.08     43.88 o
   1   0   7     1085.55     1047.31     26.16 o
   2   0   7      448.20      476.89     14.45 o
   3   0   7       35.98       46.73      9.75 o
   4   0   7      424.27      406.15     14.00 o
   5   0   7       35.20       36.04     11.52 o
   6   0   7        0.71       -5.32     17.80 o
  -6   1   7      854.16      859.08     28.71 o
  -5   1   7      105.13      105.17     10.63 o
  -4   1   7      333.14      314.67     12.60 o
  -3   1   7        0.01        1.41     12.01 o
  -2   1   7       52.48       56.27     12.41 o
  -1   1   7      678.68      652.35     24.49 o
   0   1   7     2720.21     2754.09    103.94 o
   1   1   7       69.82       67.99     11.01 o
   2   1   7       66.38       74.31     10.44 o
   3   1   7      104.94      121.15     16.52 o
   4   1   7      208.35      205.33     16.47 o
   5   1   7        7.95       10.79     17.93 o
  -7   2   7      111.48      119.11     19.30 o
  -6   2   7      579.82      579.07     16.82 o
  -5   2   7       30.98       39.21     13.35 o
  -4   2   7      280.58      278.42     15.90 o
  -3   2   7       57.18       52.43     12.07 o
  -2   2   7        4.08        4.63      8.32 o
  -1   2   7      802.42      822.03     13.42 o
   0   2   7      452.21      471.78     13.25 o
   1   2   7       27.72       12.26     10.33 o
   2   2   7      359.07      368.01     15.51 o
   3   2   7       45.27       40.33     11.51 o
   4   2   7       18.16       25.05     15.56 o
   5   2   7       62.23       69.93     20.63 o
  -7   3   7      166.27      174.04     19.08 o
  -6   3   7      290.12      305.46     17.58 o
  -5   3   7       27.03       40.48      9.21 o
  -4   3   7       68.62       75.20     13.78 o
  -3   3   7      489.10      519.73     13.17 o
  -2   3   7      230.96      217.36     12.58 o
  -1   3   7     1020.61     1049.66     22.89 o
   0   3   7       38.69       51.06     13.91 o
   1   3   7      206.22      231.14     14.31 o
   2   3   7      322.28      302.86     13.27 o
   3   3   7       75.76       66.91     16.16 o
   4   3   7       11.95        4.79     15.68 o
  -8   4   7      158.77      147.66     28.22 o
  -7   4   7      108.60      112.94     21.47 o
  -6   4   7       26.78       40.96     14.34 o
  -5   4   7       15.90       19.57     15.11 o
  -4   4   7       95.55       90.01     12.95 o
  -3   4   7      868.99      813.56     15.76 o
  -2   4   7      711.95      716.63     24.57 o
  -1   4   7      663.76      658.62     18.00 o
   0   4   7      144.35      148.19     11.95 o
   1   4   7      221.77      233.79     13.89 o
   2   4   7       71.86       99.90     18.93 o
   3   4   7        0.01        1.54     17.91 o
   4   4   7       10.33       30.37     28.31 o
  -8   5   7       72.30       50.23     25.24 o
  -7   5   7       55.29       66.66     21.43 o
  -6   5   7        2.61        0.88     14.23 o
  -5   5   7       19.53       20.65     12.59 o
  -4   5   7       43.97       64.54     14.96 o
  -3   5   7      320.12      344.69     14.15 o
  -2   5   7      171.51      160.78     17.99 o
  -1   5   7      540.42      525.88     15.66 o
   0   5   7       81.64       94.69     15.58 o
   1   5   7       55.88       73.27     13.32 o
   2   5   7        1.88       27.18     21.69 o
   3   5   7        6.72      -23.47     23.47 o
  -7   6   7       15.49       14.63     19.82 o
  -6   6   7        1.91       -4.75     17.30 o
  -5   6   7        0.91       -4.36     20.63 o
  -4   6   7       79.34       75.62     13.02 o
  -3   6   7      166.74      175.46     15.34 o
  -2   6   7        7.16       14.10     12.56 o
  -1   6   7      133.66      137.65     15.93 o
   0   6   7       23.34       30.71     17.60 o
   1   6   7       12.62        4.81     20.34 o
   2   6   7       14.62       30.17     22.81 o
  -6   7   7        6.54       -4.24     18.94 o
  -5   7   7       62.49       61.40     19.69 o
  -4   7   7      284.36      305.40     20.26 o
  -3   7   7      200.24      190.70     29.67 o
  -2   7   7       63.85       55.34     19.49 o
  -1   7   7       33.65       18.12     20.11 o
   0   7   7        1.63        4.55     36.44 o
  -2 -10   8       14.68       22.18     14.16 o
  -1 -10   8      140.95      116.96     16.54 o
   0 -10   8      138.10      112.64     14.68 o
   1 -10   8      209.32      171.73     19.56 o
   2 -10   8       59.36       42.40     14.73 o
  -4  -9   8       23.35       12.27     14.33 o
  -3  -9   8        6.46        6.34     13.99 o
  -2  -9   8      198.69      182.87     12.18 o
  -1  -9   8      185.74      199.58     11.78 o
   0  -9   8       99.41      128.22     12.44 o
   1  -9   8      162.77      169.34     12.73 o
   2  -9   8       59.08       70.65     11.50 o
   3  -9   8       43.04       23.23     18.52 o
   4  -9   8       24.73       27.09     16.20 o
  -5  -8   8      150.56      135.81     17.65 o
  -4  -8   8        4.40        7.81     15.69 o
  -3  -8   8       73.61       77.39     14.78 o
  -2  -8   8      292.49      282.97     10.86 o
  -1  -8   8       51.02       61.70     13.15 o
   0  -8   8      156.40      165.57      9.63 o
   1  -8   8      226.15      235.59     10.66 o
   2  -8   8       40.88       44.12     11.97 o
   3  -8   8       17.89        7.90      9.89 o
   4  -8   8       61.74       55.85     13.21 o
   5  -8   8       22.29        2.61     15.02 o
  -6  -7   8       59.92       44.14     17.54 o
  -5  -7   8      165.17      166.80     16.36 o
  -4  -7   8      126.99      137.50     10.05 o
  -3  -7   8      451.83      446.99     13.80 o
  -2  -7   8      762.28      738.67     11.26 o
  -1  -7   8       39.02       45.15      8.44 o
   0  -7   8      267.19      286.78     13.47 o
   1  -7   8      356.37      348.57      9.68 o
   2  -7   8       98.29      109.91      8.59 o
   3  -7   8       24.85       18.29      9.87 o
   4  -7   8      144.87      138.99     12.12 o
   5  -7   8       84.96       71.70     19.03 o
  -7  -6   8       53.13       32.72     20.88 o
  -6  -6   8       48.13       55.33     16.02 o
  -5  -6   8        0.39       -1.44     10.43 o
  -4  -6   8      601.16      623.19     14.01 o
  -3  -6   8      241.60      258.83      9.33 o
  -2  -6   8      887.02      867.29     12.15 o
  -1  -6   8      253.24      239.82      8.09 o
   0  -6   8     1039.12     1003.31     19.44 o
   1  -6   8       33.75       37.94      8.78 o
   2  -6   8      127.14      122.76      7.84 o
   3  -6   8       15.51       21.03     10.31 o
   4  -6   8      204.23      196.85     10.92 o
   5  -6   8      190.90      197.11     13.55 o
   6  -6   8      173.41       91.63     22.75 o
  -7  -5   8       56.21       54.82     16.48 o
  -6  -5   8        4.76        2.67     11.77 o
  -5  -5   8      178.28      194.06     12.40 o
  -4  -5   8      238.02      242.30      8.34 o
  -3  -5   8        8.77        8.90      6.20 o
  -2  -5   8      419.01      415.74      9.73 o
  -1  -5   8      270.16      269.25      7.41 o
   0  -5   8     1199.74     1184.12     19.81 o
   1  -5   8        7.27        5.19      6.93 o
   2  -5   8        5.07       13.07      8.80 o
   3  -5   8       98.06      106.26     11.12 o
   4  -5   8      103.33       95.35     11.50 o
   5  -5   8       49.91       65.89     12.08 o
   6  -5   8      103.84       89.58     18.25 o
  -8  -4   8      178.92      126.35     31.77 o
  -7  -4   8       56.30       54.25     20.25 o
  -6  -4   8       98.89      103.00     14.35 o
  -5  -4   8      530.27      533.43     14.36 o
  -4  -4   8      205.82      208.85      9.68 o
  -3  -4   8        5.80        5.62      7.38 o
  -2  -4   8      653.91      676.60      9.14 o
  -1  -4   8      183.11      171.17      6.80 o
   0  -4   8      878.88      871.71      9.38 o
   1  -4   8       36.96       29.80      8.61 o
   2  -4   8       33.54       32.55      7.80 o
   3  -4   8      648.96      647.97     11.67 o
   4  -4   8      199.85      217.62     11.82 o
   5  -4   8       15.23       17.44     12.18 o
   6  -4   8       44.76       43.30     17.62 o
  -7  -3   8       28.99       25.29     17.82 o
  -6  -3   8       17.41        9.14     12.01 o
  -5  -3   8      387.77      399.31     11.40 o
  -4  -3   8      583.40      588.40     13.09 o
  -3  -3   8     1594.89     1560.64     22.38 o
  -2  -3   8     1298.04     1261.98     11.93 o
  -1  -3   8      152.62      155.07      7.04 o
   0  -3   8     1175.49     1159.15     11.46 o
   1  -3   8      295.20      289.90      9.20 o
   2  -3   8      160.52      168.95     11.60 o
   3  -3   8     1102.71     1102.26     14.74 o
   4  -3   8      223.96      234.55     16.76 o
   5  -3   8      311.07      339.40     13.18 o
   6  -3   8       80.83       64.06     17.85 o
  -7  -2   8      153.17      145.97     19.90 o
  -6  -2   8        1.40       -3.04     12.15 o
  -5  -2   8      261.59      262.22     11.13 o
  -4  -2   8      378.04      389.10     10.59 o
  -3  -2   8     2823.22     2854.45     18.53 o
  -2  -2   8      957.80      944.27     20.44 o
  -1  -2   8      441.21      397.19     12.49 o
   0  -2   8      166.65      173.88      7.58 o
   1  -2   8      350.62      362.33      8.71 o
   2  -2   8      100.50      100.39      9.06 o
   3  -2   8      555.28      582.55     12.23 o
   4  -2   8      177.88      191.47     10.21 o
   5  -2   8      346.27      349.01     17.18 o
   6  -2   8       59.99       49.06     16.03 o
  -7  -1   8      214.06      205.53     27.47 o
  -6  -1   8        1.48        0.85     12.20 o
  -5  -1   8      641.33      687.33     14.90 o
  -4  -1   8      327.09      346.01     13.02 o
  -3  -1   8      840.51      822.03     21.77 o
  -2  -1   8       64.30       67.70      7.86 o
  -1  -1   8      125.81      139.60      9.28 o
   0  -1   8       73.80       70.20     10.32 o
   1  -1   8      905.83      956.72     16.67 o
   2  -1   8       15.74       17.44      8.37 o
   3  -1   8      200.66      211.63     11.41 o
   4  -1   8       62.15       69.04     11.32 o
   5  -1   8       58.21       63.27     13.07 o
   6  -1   8        0.63       22.51     23.02 o
  -7   0   8      235.96      232.91     32.09 o
  -6   0   8      230.70      230.52     14.94 o
  -5   0   8     1650.43     1688.02     36.32 o
  -4   0   8      134.52      147.09     11.26 o
  -3   0   8     1019.27     1044.46     15.50 o
  -2   0   8        3.03        0.16     12.00 o
  -1   0   8        0.72       -1.03     11.77 o
   0   0   8      678.98      667.23     14.16 o
   1   0   8      643.72      669.77     13.71 o
   2   0   8      122.20      124.45     11.96 o
   3   0   8      505.80      511.25     16.86 o
   4   0   8       18.74        0.66     13.47 o
   5   0   8       24.47       35.98     13.23 o
  -7   1   8      166.29      173.19     19.69 o
  -6   1   8      603.87      609.28     16.57 o
  -5   1   8     1366.49     1377.16     20.62 o
  -4   1   8      129.84      111.42     12.62 o
  -3   1   8     1018.15     1040.25     19.59 o
  -2   1   8        2.32        4.23     10.89 o
  -1   1   8        9.44        1.78      9.36 o
   0   1   8      926.74      931.52     16.50 o
   1   1   8      189.84      199.35     15.75 o
   2   1   8      418.51      411.52     15.41 o
   3   1   8      360.85      360.00     26.05 o
   4   1   8       97.83       93.27     15.78 o
   5   1   8       65.55       39.44     20.71 o
  -7   2   8      342.68      361.28     20.14 o
  -6   2   8      396.71      412.05     20.35 o
  -5   2   8      282.32      250.82     15.86 o
  -4   2   8       76.28       76.79     11.91 o
  -3   2   8      311.21      302.62     12.32 o
  -2   2   8      200.14      213.72     12.80 o
  -1   2   8        0.68       -2.35     10.35 o
   0   2   8      211.71      202.52     28.21 o
   1   2   8      227.17      231.90     15.47 o
   2   2   8      341.07      356.90     13.56 o
   3   2   8       81.64      103.88     15.84 o
   4   2   8       26.23       23.66     22.85 o
  -7   3   8      213.62      208.79     16.19 o
  -6   3   8      293.16      302.04     18.50 o
  -5   3   8      117.57      104.04     13.42 o
  -4   3   8        9.56       14.23     10.96 o
  -3   3   8        3.37        1.75      9.53 o
  -2   3   8      403.30      404.71     15.47 o
  -1   3   8        3.54        4.09      9.62 o
   0   3   8      303.44      311.95     13.76 o
   1   3   8      109.39      120.50     12.16 o
   2   3   8      188.79      215.69     14.84 o
   3   3   8       22.83       29.83     17.98 o
   4   3   8       13.67       20.31     22.93 o
  -8   4   8      296.67      266.03     18.71 o
  -7   4   8       51.34       45.96     20.74 o
  -6   4   8      161.87      160.80     18.74 o
  -5   4   8       84.75       74.60     17.04 o
  -4   4   8       76.25       82.79     12.76 o
  -3   4   8       53.63       51.03     13.13 o
  -2   4   8      175.79      181.52     12.11 o
  -1   4   8        5.57       -1.20     15.76 o
   0   4   8      426.36      419.63     15.22 o
   1   4   8       84.38      106.79     16.57 o
   2   4   8      105.15      112.97     18.87 o
   3   4   8       21.27        4.11     21.08 o
  -7   5   8       35.19       22.52     20.31 o
  -6   5   8      117.37      116.07     17.67 o
  -5   5   8        0.55        6.57     14.76 o
  -4   5   8       19.87       21.97     12.91 o
  -3   5   8        2.18        7.23     14.79 o
  -2   5   8       44.48       48.79     15.06 o
  -1   5   8      251.74      263.75     17.50 o
   0   5   8      426.19      435.71     33.46 o
   1   5   8       55.54       64.56     25.20 o
   2   5   8       39.03       26.51     27.38 o
  -6   6   8       67.19       65.37     20.08 o
  -5   6   8       14.31       -5.51     17.43 o
  -4   6   8        0.58      -10.93     17.39 o
  -3   6   8        3.56      -12.16     17.52 o
  -2   6   8       36.34       47.87     17.48 o
  -1   6   8      226.18      233.28     18.56 o
   0   6   8      276.09      282.01     22.96 o
  -4   7   8        6.30      -13.98     22.18 o
  -3   7   8       48.26       37.83     20.74 o
  -2   7   8       78.44       72.72     19.87 o
  -1 -10   9        0.17       19.85     24.91 o
   0 -10   9       11.53       -5.87     17.47 o
   1 -10   9       99.16       68.71     14.73 o
  -3  -9   9        5.75       -0.44     15.68 o
  -2  -9   9        7.00       -2.56     15.11 o
  -1  -9   9       19.21       15.02     12.28 o
   0  -9   9       31.75       24.43     11.24 o
   1  -9   9      284.84      295.66     12.24 o
   2  -9   9      264.05      264.69     13.36 o
   3  -9   9      112.05      104.72     11.61 o
  -5  -8   9        5.68       -1.96     14.52 o
  -4  -8   9        7.42        5.05     13.22 o
  -3  -8   9       28.65       28.28     12.15 o
  -2  -8   9        0.93       -6.38     11.67 o
  -1  -8   9      223.34      236.05      9.15 o
   0  -8   9      232.23      262.67     12.46 o
   1  -8   9      566.04      582.38     11.60 o
   2  -8   9       74.02       88.06      9.99 o
   3  -8   9       96.87      105.29     14.35 o
   4  -8   9       21.18       20.13     14.48 o
  -6  -7   9       90.63       57.87     21.14 o
  -5  -7   9       88.12       87.94     11.60 o
  -4  -7   9      107.52       97.31     14.21 o
  -3  -7   9        0.09        7.00     11.55 o
  -2  -7   9       91.76      100.24      8.50 o
  -1  -7   9      624.11      623.52     10.43 o
   0  -7   9      219.45      235.19      8.08 o
   1  -7   9      418.82      414.79      8.74 o
   2  -7   9       57.90       64.62      8.74 o
   3  -7   9      105.60      109.90     10.27 o
   4  -7   9       15.20        6.40     16.95 o
   5  -7   9      110.55       64.24     15.57 o
  -6  -6   9       91.60       99.72     17.59 o
  -5  -6   9      138.25      139.28     10.31 o
  -4  -6   9      251.20      262.56     12.39 o
  -3  -6   9        4.28        5.14     10.07 o
  -2  -6   9      318.03      319.17     10.66 o
  -1  -6   9     1432.72     1434.25     26.60 o
   0  -6   9       97.61      114.44      9.04 o
   1  -6   9      205.06      210.88      9.27 o
   2  -6   9       56.26       58.40     10.61 o
   3  -6   9      238.31      233.08     13.11 o
   4  -6   9       22.53       24.15     16.71 o
   5  -6   9       58.22       51.11     17.29 o
  -7  -5   9      108.68      121.94     17.05 o
  -6  -5   9        3.96        7.34     14.83 o
  -5  -5   9       71.62       84.21     10.93 o
  -4  -5   9        2.16        8.31      8.23 o
  -3  -5   9      236.89      228.95      9.51 o
  -2  -5   9     1161.53     1155.78     33.07 o
  -1  -5   9      944.90      935.96     21.01 o
   0  -5   9      120.18      128.46      9.44 o
   1  -5   9      767.52      765.25     12.98 o
   2  -5   9        0.81       -7.95      8.65 o
   3  -5   9       62.56       64.25      9.72 o
   4  -5   9       36.95       33.71     11.37 o
   5  -5   9        0.87       -5.07     13.92 o
  -8  -4   9       36.50       24.36     27.74 o
  -7  -4   9      280.97      283.76     22.04 o
  -6  -4   9        0.51       -2.08     17.01 o
  -5  -4   9        3.72        8.19     11.65 o
  -4  -4   9      566.22      551.76     10.03 o
  -3  -4   9      738.75      740.13      9.25 o
  -2  -4   9     1106.34     1137.00     26.04 o
  -1  -4   9      139.11      137.23     11.30 o
   0  -4   9      403.79      390.68      9.37 o
   1  -4   9      836.17      801.75     10.84 o
   2  -4   9        4.19       -0.12      9.66 o
   3  -4   9        4.75       15.28      9.84 o
   4  -4   9      131.58      138.46     11.23 o
   5  -4   9       10.40       -2.24     13.72 o
  -8  -3   9       27.84       24.48     35.01 o
  -7  -3   9      301.84      292.38     22.40 o
  -6  -3   9       54.75       45.13     10.83 o
  -5  -3   9       40.27       49.59     12.13 o
  -4  -3   9     1484.23     1482.60     15.92 o
  -3  -3   9      884.06      937.94     14.08 o
  -2  -3   9      176.89      180.29     10.27 o
  -1  -3   9        4.76        1.03      9.59 o
   0  -3   9      642.13      641.41     11.23 o
   1  -3   9      320.25      306.98     12.74 o
   2  -3   9      109.69      117.23     11.46 o
   3  -3   9        0.79       -5.02      9.19 o
   4  -3   9      205.82      211.37     12.10 o
   5  -3   9      153.28      124.55     19.97 o
  -7  -2   9      189.56      169.94     19.93 o
  -6  -2   9        0.14        5.20      9.12 o
  -5  -2   9        0.89       10.35      7.82 o
  -4  -2   9     1471.59     1469.73     28.63 o
  -3  -2   9      193.52      207.18      9.77 o
  -2  -2   9      921.89      948.85     13.65 o
  -1  -2   9      173.75      172.83     12.01 o
   0  -2   9      533.01      540.22     12.46 o
   1  -2   9        0.70       -2.56      8.41 o
   2  -2   9       40.65       42.32      8.37 o
   3  -2   9        0.90        0.87      9.30 o
   4  -2   9      470.83      466.02     13.24 o
   5  -2   9      160.87      146.01     15.32 o
  -7  -1   9       11.86       19.82     15.88 o
  -6  -1   9      107.10      101.93     12.94 o
  -5  -1   9      278.58      274.00     12.49 o
  -4  -1   9      843.70      858.80     27.34 o
  -3  -1   9       43.88       48.78     10.55 o
  -2  -1   9     2063.14     2187.82     16.55 o
  -1  -1   9      534.88      568.24     15.67 o
   0  -1   9      504.33      529.30     12.74 o
   1  -1   9      120.59      128.93      8.79 o
   2  -1   9        3.47        9.72     11.40 o
   3  -1   9      135.58      135.38     13.67 o
   4  -1   9      477.48      503.41     14.04 o
   5  -1   9      105.96       84.18     18.34 o
  -7   0   9        3.46        3.19     14.68 o
  -6   0   9      516.80      494.21     18.37 o
  -5   0   9      458.13      458.05     12.45 o
  -4   0   9      292.33      329.44     10.20 o
  -3   0   9      182.82      202.81     13.20 o
  -2   0   9     1192.17     1204.76     33.90 o
  -1   0   9        6.04       11.05     11.77 o
   0   0   9       87.77       89.45     12.04 o
   1   0   9       21.44       22.33      9.75 o
   2   0   9       48.50       59.32     14.79 o
   3   0   9      403.42      386.83     31.57 o
   4   0   9      207.25      197.89     18.76 o
   5   0   9        5.11        1.36     23.11 o
  -7   1   9       28.38       31.21     15.15 o
  -6   1   9      346.25      356.62     14.67 o
  -5   1   9      447.16      483.11     15.71 o
  -4   1   9      404.10      396.33     14.18 o
  -3   1   9      289.60      299.12     13.11 o
  -2   1   9      462.43      446.46     14.26 o
  -1   1   9      169.89      179.59     15.03 o
   0   1   9       38.22       47.20     11.36 o
   1   1   9      252.88      263.90     12.59 o
   2   1   9      182.79      181.77     13.81 o
   3   1   9      393.98      386.86     20.35 o
   4   1   9       38.56       38.25     20.53 o
  -7   2   9      225.30      230.76     16.81 o
  -6   2   9       86.88       92.77     18.37 o
  -5   2   9      395.10      385.38     18.67 o
  -4   2   9      427.07      414.88     15.70 o
  -3   2   9      511.78      479.64     14.07 o
  -2   2   9       55.41       54.30      9.95 o
  -1   2   9        0.21       12.41     10.74 o
   0   2   9       81.87       66.38     12.14 o
   1   2   9      601.67      631.72     43.07 o
   2   2   9      281.71      302.88     19.77 o
   3   2   9      183.45      193.81     16.33 o
   4   2   9        1.43        4.61     19.82 o
  -8   3   9        3.02       -2.59     23.31 o
  -7   3   9      268.51      260.66     16.42 o
  -6   3   9       97.66      100.25     18.31 o
  -5   3   9      441.07      440.09     17.85 o
  -4   3   9      120.53      113.79     13.63 o
  -3   3   9      116.65      137.29     12.03 o
  -2   3   9       10.08       24.48     13.13 o
  -1   3   9       36.98       35.57     11.43 o
   0   3   9        5.59        8.76     11.30 o
   1   3   9      396.07      431.13     40.86 o
   2   3   9      115.35      119.28     16.24 o
   3   3   9       41.09       26.60     20.81 o
  -7   4   9      233.39      209.86     25.31 o
  -6   4   9       62.02       58.98     17.70 o
  -5   4   9      388.49      391.19     17.07 o
  -4   4   9       23.52       24.55     15.15 o
  -3   4   9       11.78       24.90     15.49 o
  -2   4   9        8.37       15.03     18.82 o
  -1   4   9       16.62        5.01     19.19 o
   0   4   9      138.90      143.26     16.29 o
   1   4   9      254.66      273.53     21.14 o
   2   4   9        1.89      -21.07     21.07 o
  -7   5   9      161.74      109.15     27.72 o
  -6   5   9       67.02       52.26     19.92 o
  -5   5   9      122.04      127.32     20.86 o
  -4   5   9        1.07        6.51     15.08 o
  -3   5   9      129.65      134.27     15.81 o
  -2   5   9       22.21       26.95     15.60 o
  -1   5   9       94.96      102.15     22.44 o
   0   5   9      230.78      232.02     19.32 o
   1   5   9       44.52       44.97     32.31 o
  -5   6   9       24.16       28.84     17.48 o
  -4   6   9        0.74       -8.27     17.56 o
  -3   6   9       52.77       24.08     20.55 o
  -2   6   9       13.12       -0.92     20.47 o
  -1   6   9       42.00       39.64     23.19 o
  -3  -9  10      105.75       91.44     19.58 o
  -2  -9  10       36.42       28.77     14.14 o
  -1  -9  10       36.51       30.71     17.56 o
   0  -9  10       21.03       15.60     11.36 o
   1  -9  10       67.02       55.18     12.38 o
   2  -9  10      124.18      106.93     11.70 o
  -5  -8  10      131.21       96.91     25.25 o
  -4  -8  10       39.02       30.72     14.31 o
  -3  -8  10       74.27       66.16     12.65 o
  -2  -8  10       63.65       63.81      9.96 o
  -1  -8  10       20.02        7.61      9.92 o
   0  -8  10      146.09      152.77      9.51 o
   1  -8  10       39.05       43.51      9.99 o
   2  -8  10      127.96      130.33     12.97 o
   3  -8  10       99.08       81.67     17.04 o
  -5  -7  10       48.88       65.57     14.26 o
  -4  -7  10       62.78       65.91     13.96 o
  -3  -7  10       21.89       30.45      9.71 o
  -2  -7  10       15.27       12.32      8.33 o
  -1  -7  10      199.87      201.55      9.17 o
   0  -7  10      314.42      325.88     14.17 o
   1  -7  10       87.39      103.06     12.80 o
   2  -7  10      458.91      437.65     11.73 o
   3  -7  10      123.91      135.76     12.24 o
   4  -7  10      158.30      156.09     14.12 o
  -6  -6  10      334.80      340.01     17.49 o
  -5  -6  10       32.17       38.22     12.50 o
  -4  -6  10      297.64      326.48     12.89 o
  -3  -6  10       82.25       95.90     10.21 o
  -2  -6  10       81.99       79.61      7.52 o
  -1  -6  10     1064.13     1028.79     14.40 o
   0  -6  10      414.53      393.18     11.70 o
   1  -6  10      205.64      225.20     11.29 o
   2  -6  10      445.79      456.28     11.89 o
   3  -6  10       96.06      102.32     12.29 o
   4  -6  10       63.01       48.48     18.60 o
  -7  -5  10       54.01       49.38     23.46 o
  -6  -5  10      164.68      187.75     20.85 o
  -5  -5  10       51.12       43.88      8.66 o
  -4  -5  10      803.10      786.40     20.60 o
  -3  -5  10       59.26       60.79      9.52 o
  -2  -5  10       68.71       77.37      7.76 o
  -1  -5  10      440.28      443.14     10.59 o
   0  -5  10      278.39      272.89     12.07 o
   1  -5  10      371.75      392.47     20.87 o
   2  -5  10      175.19      188.86      9.53 o
   3  -5  10        3.19        6.24     12.80 o
   4  -5  10       99.66       88.99     13.81 o
   5  -5  10       16.88        5.69     16.20 o
  -7  -4  10       47.62       45.40     22.28 o
  -6  -4  10      203.28      230.94     12.06 o
  -5  -4  10        2.27        4.05     11.67 o
  -4  -4  10      182.93      192.18     11.45 o
  -3  -4  10      359.50      344.47     11.62 o
  -2  -4  10       70.64       72.91      8.52 o
  -1  -4  10      434.91      425.66     10.97 o
   0  -4  10       91.71      101.51      7.99 o
   1  -4  10      485.11      489.47     14.60 o
   2  -4  10      100.68       99.61      9.45 o
   3  -4  10        7.92       14.42     13.22 o
   4  -4  10       36.60       36.66     15.67 o
   5  -4  10       58.32       41.66     18.75 o
  -8  -3  10       79.80       65.28     33.62 o
  -7  -3  10       77.46       88.98     21.48 o
  -6  -3  10      430.57      464.71     16.59 o
  -5  -3  10       31.48       39.64      8.62 o
  -4  -3  10      230.51      226.01     11.79 o
  -3  -3  10     2235.26     2160.54     24.16 o
  -2  -3  10      325.74      342.67     12.22 o
  -1  -3  10      778.10      776.54     10.95 o
   0  -3  10      129.92      125.48      9.29 o
   1  -3  10      721.05      730.29     13.37 o
   2  -3  10       73.38       78.84     11.87 o
   3  -3  10       99.83      104.66     11.51 o
   4  -3  10       24.17       18.15     14.25 o
   5  -3  10      181.33      137.41     23.39 o
  -8  -2  10       25.42       19.97     33.59 o
  -7  -2  10      223.48      218.97     17.88 o
  -6  -2  10      431.58      419.53     15.38 o
  -5  -2  10        8.73       10.21     12.39 o
  -4  -2  10      176.71      159.94      9.40 o
  -3  -2  10     1097.93     1105.75     13.34 o
  -2  -2  10      455.69      461.69     10.22 o
  -1  -2  10      701.81      676.42     11.93 o
   0  -2  10       48.59       48.49     10.30 o
   1  -2  10      603.07      592.69     13.21 o
   2  -2  10      117.38      152.97     13.60 o
   3  -2  10        9.08        2.35     12.21 o
   4  -2  10      139.89      146.04     16.25 o
   5  -2  10      135.69       83.55     16.92 o
  -7  -1  10      241.94      223.06     17.77 o
  -6  -1  10       25.94       19.81     13.17 o
  -5  -1  10       38.98       46.54      9.19 o
  -4  -1  10       31.23       38.98      8.46 o
  -3  -1  10      113.07      121.59      9.58 o
  -2  -1  10       58.67       57.59      9.48 o
  -1  -1  10      671.30      678.75     11.24 o
   0  -1  10       25.33       27.62      9.95 o
   1  -1  10      523.84      559.96     15.26 o
   2  -1  10       12.68       18.91     10.05 o
   3  -1  10       23.27       34.15     12.02 o
   4  -1  10      156.22      162.22     18.04 o
  -7   0  10      120.70      125.54     15.69 o
  -6   0  10      324.45      314.99     15.91 o
  -5   0  10      119.97      118.59     13.28 o
  -4   0  10      180.90      193.92     10.29 o
  -3   0  10      114.98      137.68     14.46 o
  -2   0  10      311.90      307.98     13.15 o
  -1   0  10      420.86      420.50     12.11 o
   0   0  10      287.59      314.87     30.96 o
   1   0  10      392.27      378.83     16.84 o
   2   0  10      266.48      272.88     14.47 o
   3   0  10       72.71       79.31     15.56 o
   4   0  10      113.36      119.53     20.81 o
  -8   1  10        1.59        2.05     26.27 o
  -7   1  10       55.52       65.47     16.83 o
  -6   1  10      282.71      261.21     13.22 o
  -5   1  10      146.34      155.65     13.48 o
  -4   1  10      536.56      566.42     18.86 o
  -3   1  10      297.19      313.58     29.85 o
  -2   1  10      638.94      617.69     14.86 o
  -1   1  10      454.09      442.90     13.80 o
   0   1  10      261.15      263.79     15.62 o
   1   1  10        5.87        8.21     12.95 o
   2   1  10      208.08      209.41     20.36 o
   3   1  10       27.97       15.91     18.29 o
   4   1  10       67.62       35.20     28.10 o
  -8   2  10        2.14       -1.00     23.01 o
  -7   2  10       31.89       31.01     17.08 o
  -6   2  10       71.27       76.33     10.93 o
  -5   2  10       17.03       19.38     13.04 o
  -4   2  10      630.65      621.24     14.74 o
  -3   2  10      237.21      255.31     14.32 o
  -2   2  10      386.16      383.36     15.97 o
  -1   2  10      170.34      169.82     12.24 o
   0   2  10        3.10       10.93     17.17 o
   1   2  10       93.06      104.49     15.59 o
   2   2  10      201.34      172.41     16.31 o
   3   2  10        0.89       -5.50     20.72 o
  -7   3  10       30.95       30.89     19.77 o
  -6   3  10       85.08       76.83     17.66 o
  -5   3  10       56.40       55.81     15.22 o
  -4   3  10      376.43      405.65     15.49 o
  -3   3  10       58.22       61.66     18.30 o
  -2   3  10      395.52      410.36     15.64 o
  -1   3  10        0.21       -1.42     13.30 o
   0   3  10       13.61       25.90     20.31 o
   1   3  10      115.83      107.00     18.53 o
   2   3  10       50.08       48.56     20.62 o
  -7   4  10        4.11       10.95     26.96 o
  -6   4  10      141.68      148.73     19.64 o
  -5   4  10      173.73      162.64     16.19 o
  -4   4  10      269.60      297.00     21.64 o
  -3   4  10       63.04       77.30     15.78 o
  -2   4  10      113.92      122.22     21.23 o
  -1   4  10       18.98       22.53     18.19 o
   0   4  10        1.72       10.67     18.48 o
   1   4  10       21.35       17.42     18.11 o
  -6   5  10      216.41      152.37     20.47 o
  -5   5  10       88.75       70.10     21.21 o
  -4   5  10      134.26      141.79     22.39 o
  -3   5  10       64.95       27.20     24.50 o
  -2   5  10       12.05        4.09     20.85 o
  -1   5  10       72.93       36.36     26.40 o
   0   5  10        2.15        8.77     25.63 o
  -3   6  10        6.52       12.15     19.99 o
  -2  -9  11      152.44       70.74     17.94 o
  -1  -9  11       55.60       43.34     11.48 o
   0  -9  11        4.09        0.34     11.40 o
   1  -9  11       38.38       15.98     14.55 o
  -4  -8  11       34.20       34.41     19.63 o
  -3  -8  11      164.51      148.97     14.78 o
  -2  -8  11      110.26      110.33     11.67 o
  -1  -8  11       12.76       17.84     11.37 o
   0  -8  11       17.68        4.76     12.62 o
   1  -8  11        7.16        6.98     11.21 o
   2  -8  11       34.84       21.50     13.53 o
   3  -8  11      123.60       76.50     15.38 o
  -5  -7  11      198.31      189.80     19.23 o
  -4  -7  11       87.32       84.59     10.18 o
  -3  -7  11      274.49      279.86     12.26 o
  -2  -7  11        4.21        3.53      9.75 o
  -1  -7  11        1.49        1.08     10.71 o
   0  -7  11        0.45       -1.56      9.93 o
   1  -7  11        9.03       15.01     11.60 o
   2  -7  11      119.42      134.62     12.18 o
   3  -7  11      110.77       99.00     15.39 o
  -6  -6  11       52.14       47.08     19.32 o
  -5  -6  11      352.31      355.07     12.83 o
  -4  -6  11      108.01      109.39     10.14 o
  -3  -6  11      364.36      370.15     11.50 o
  -2  -6  11       34.71       35.84     10.82 o
  -1  -6  11        2.02        4.01     16.25 o
   0  -6  11       93.88      102.77     12.66 o
   1  -6  11       69.95       89.39     14.45 o
   2  -6  11      303.53      319.36     14.01 o
   3  -6  11      181.59      160.22     16.24 o
   4  -6  11      133.62       92.97     17.55 o
  -7  -5  11       84.06       59.65     26.54 o
  -6  -5  11       87.08       83.79     14.92 o
  -5  -5  11      383.94      404.13     15.63 o
  -4  -5  11       99.14      116.75     11.73 o
  -3  -5  11      125.24      126.19      9.20 o
  -2  -5  11       13.61       20.38     11.99 o
  -1  -5  11        3.97       -2.48     12.21 o
   0  -5  11      738.43      711.48     21.68 o
   1  -5  11      483.50      467.93     14.60 o
   2  -5  11      461.52      486.75     16.36 o
   3  -5  11       89.72       96.19     12.82 o
   4  -5  11      227.38      218.64     21.18 o
  -7  -4  11       87.25       70.63     24.44 o
  -6  -4  11      273.33      269.25     17.67 o
  -5  -4  11      208.18      228.54     14.95 o
  -4  -4  11        1.67       -0.65     11.89 o
  -3  -4  11      173.17      201.25     16.74 o
  -2  -4  11       59.45       51.79      9.03 o
  -1  -4  11        1.67       11.88     10.63 o
   0  -4  11      855.14      865.68     25.04 o
   1  -4  11      361.94      371.02     10.73 o
   2  -4  11      388.86      416.36     12.70 o
   3  -4  11       56.14       63.10     15.99 o
   4  -4  11       37.48       28.17     16.40 o
  -7  -3  11       34.19       30.11     18.29 o
  -6  -3  11      490.19      501.17     16.44 o
  -5  -3  11       89.85       94.42     11.36 o
  -4  -3  11        2.99       -2.37      9.51 o
  -3  -3  11       91.68      100.23     10.15 o
  -2  -3  11        4.46        3.78      9.88 o
  -1  -3  11       81.08       85.71     13.28 o
   0  -3  11      639.38      652.72     14.10 o
   1  -3  11       13.68       27.98     10.39 o
   2  -3  11      305.23      332.18     14.97 o
   3  -3  11       12.27       17.44     14.26 o
   4  -3  11        3.91        4.45     14.86 o
  -8  -2  11      283.61      206.02     34.83 o
  -7  -2  11       31.56       32.41     14.92 o
  -6  -2  11      397.26      404.93     13.68 o
  -5  -2  11        5.96        6.43      8.68 o
  -4  -2  11      172.77      183.81      9.92 o
  -3  -2  11       38.06       49.25     13.25 o
  -2  -2  11     1021.44     1095.58     15.33 o
  -1  -2  11     1116.27     1124.08     17.26 o
   0  -2  11      271.31      299.33     14.48 o
   1  -2  11       31.25       65.54     11.62 o
   2  -2  11      375.13      379.71     12.39 o
   3  -2  11        0.35       -5.11     15.66 o
   4  -2  11        8.88        2.01     16.37 o
  -8  -1  11      356.06      310.25     32.64 o
  -7  -1  11       13.33       20.91     16.69 o
  -6  -1  11      247.46      263.17     14.02 o
  -5  -1  11       26.97       30.22      8.94 o
  -4  -1  11      289.53      298.64     14.25 o
  -3  -1  11      259.34      245.70     10.70 o
  -2  -1  11     1293.16     1326.93     33.67 o
  -1  -1  11     1156.47     1182.78     17.37 o
   0  -1  11      229.95      241.65     11.31 o
   1  -1  11      194.15      192.36      9.92 o
   2  -1  11      201.40      200.67     12.65 o
   3  -1  11        0.07      -12.98     14.05 o
   4  -1  11        8.98       18.12     16.12 o
  -8   0  11      332.31      287.01     23.81 o
  -7   0  11        1.09        2.71     14.48 o
  -6   0  11      167.03      183.61     15.57 o
  -5   0  11        4.75       -0.49     11.63 o
  -4   0  11       71.70       71.07     10.28 o
  -3   0  11      512.26      519.61     12.54 o
  -2   0  11      169.01      185.36     13.93 o
  -1   0  11       66.00       71.37     11.54 o
   0   0  11      110.44      126.63     30.30 o
   1   0  11      185.48      186.09     22.32 o
   2   0  11       48.83       70.51     15.38 o
   3   0  11       22.44       20.96     14.41 o
  -8   1  11       79.93       53.90     22.78 o
  -7   1  11        7.37       -0.61     17.08 o
  -6   1  11      175.20      170.28     14.01 o
  -5   1  11      109.35      115.46     12.39 o
  -4   1  11      130.29      127.44     16.19 o
  -3   1  11      629.18      639.10     16.26 o
  -2   1  11        3.96       23.19     15.42 o
  -1   1  11       98.85      105.09     11.56 o
   0   1  11       20.16       33.40     15.06 o
   1   1  11      116.45      138.50     16.16 o
   2   1  11        0.02       -1.35     17.60 o
   3   1  11       10.01        0.01     22.83 o
  -7   2  11       27.10       21.79     15.40 o
  -6   2  11       74.94       65.40     17.85 o
  -5   2  11      192.20      192.83     16.02 o
  -4   2  11      398.56      391.39     23.90 o
  -3   2  11      468.46      468.44     29.21 o
  -2   2  11       60.81       85.03     15.28 o
  -1   2  11      400.40      397.04     23.86 o
   0   2  11      110.53      100.95     14.14 o
   1   2  11       69.49       49.93     15.61 o
   2   2  11        6.44        4.32     17.54 o
  -7   3  11       58.24       47.95     21.14 o
  -6   3  11        0.55        2.61     19.28 o
  -5   3  11      178.39      176.56     18.49 o
  -4   3  11       73.30       82.36     21.21 o
  -3   3  11      173.55      174.46     20.30 o
  -2   3  11      161.35      169.06     14.96 o
  -1   3  11      347.42      362.44     17.04 o
   0   3  11       33.17        9.23     18.64 o
   1   3  11       21.77       18.77     17.59 o
  -6   4  11       21.12        3.06     19.76 o
  -5   4  11       65.72       57.57     25.07 o
  -4   4  11       41.95       14.84     18.95 o
  -3   4  11       72.23       75.57     18.98 o
  -2   4  11       47.51       40.21     20.33 o
  -1   4  11       67.68       37.61     25.86 o
   0   4  11        4.53      -15.54     33.54 o
  -4   5  11       87.56       42.72     20.60 o
  -3   5  11       93.12       55.85     20.91 o
  -2   5  11       46.62       89.49     27.92 o
  -1  -9  12       76.41       14.20     18.29 o
   0  -9  12       29.41        1.67     25.95 o
  -3  -8  12      105.39       77.69     11.83 o
  -2  -8  12      425.53      427.51     12.66 o
  -1  -8  12       67.99       72.43     13.36 o
   0  -8  12      105.08       93.64     15.14 o
   1  -8  12       16.60       20.52     16.34 o
   2  -8  12       17.10        4.35     15.23 o
  -5  -7  12       56.76       50.19     16.43 o
  -4  -7  12      221.37      226.87     16.67 o
  -3  -7  12       85.76       85.58     11.91 o
  -2  -7  12      159.53      182.86     10.51 o
  -1  -7  12       20.86       28.31     11.55 o
   0  -7  12      147.42      144.74     12.47 o
   1  -7  12       12.83        1.22     17.66 o
   2  -7  12       56.65       53.60     20.48 o
   3  -7  12       95.25       -7.36     27.71 o
  -5  -6  12      111.79      108.74     16.69 o
  -4  -6  12      226.18      231.49     12.48 o
  -3  -6  12       72.11       74.62     11.36 o
  -2  -6  12      168.86      167.84     10.72 o
  -1  -6  12        3.22        0.10     12.39 o
   0  -6  12        1.05        3.57     12.39 o
   1  -6  12      133.36      155.99     12.27 o
   2  -6  12       53.89       60.24     15.70 o
   3  -6  12       79.12       54.71     15.70 o
  -6  -5  12        5.78        5.16     14.62 o
  -5  -5  12      243.91      275.79     20.96 o
  -4  -5  12      240.77      243.33     13.21 o
  -3  -5  12      156.05      180.09     14.75 o
  -2  -5  12      490.57      478.00     14.51 o
  -1  -5  12       18.46       26.43     10.18 o
   0  -5  12       32.36       45.84     10.50 o
   1  -5  12      388.53      386.90     13.09 o
   2  -5  12       19.92       24.11     13.89 o
   3  -5  12      133.24      138.67     18.45 o
  -7  -4  12      208.04      176.92     28.21 o
  -6  -4  12       14.10       14.13     11.81 o
  -5  -4  12      369.16      423.50     16.99 o
  -4  -4  12       42.89       50.10     10.26 o
  -3  -4  12      369.13      394.96     13.71 o
  -2  -4  12      319.15      329.63     12.03 o
  -1  -4  12        0.28        6.31      8.75 o
   0  -4  12      134.74      151.49     15.38 o
   1  -4  12      300.69      318.49     16.73 o
   2  -4  12      125.02      131.65     14.81 o
   3  -4  12      268.97      251.69     17.20 o
  -7  -3  12      179.31      177.87     18.27 o
  -6  -3  12       71.96       73.42     12.27 o
  -5  -3  12      581.57      629.08     16.95 o
  -4  -3  12       21.39       22.57     11.57 o
  -3  -3  12      182.32      214.45     13.31 o
  -2  -3  12        8.08       -0.02     11.27 o
  -1  -3  12       56.52       59.29     10.42 o
   0  -3  12      199.58      247.78     15.96 o
   1  -3  12      196.82      212.02     12.08 o
   2  -3  12      233.80      250.22     17.71 o
   3  -3  12      218.11      205.09     15.64 o
  -7  -2  12      236.38      211.89     17.96 o
  -6  -2  12       35.59       31.93     17.13 o
  -5  -2  12      661.92      684.72     14.49 o
  -4  -2  12       98.69      103.52     13.03 o
  -3  -2  12      210.94      209.18     19.09 o
  -2  -2  12      178.85      189.45     13.90 o
  -1  -2  12      154.67      168.70     12.19 o
   0  -2  12      103.26      114.22     11.49 o
   1  -2  12      109.66      125.51     12.45 o
   2  -2  12      102.92       96.71     18.44 o
   3  -2  12       83.80       68.10     16.44 o
  -7  -1  12      171.95      159.21     20.22 o
  -6  -1  12       37.35       48.91     17.26 o
  -5  -1  12      512.89      541.00     23.68 o
  -4  -1  12       49.97       45.69     13.46 o
  -3  -1  12      177.77      178.24     13.72 o
  -2  -1  12      364.22      373.38     11.85 o
  -1  -1  12      194.07      201.28     10.25 o
   0  -1  12      412.88      435.39     12.46 o
   1  -1  12       23.99       18.08     11.00 o
   2  -1  12       59.87       54.06     15.89 o
   3  -1  12       25.32        2.93     22.67 o
  -7   0  12      127.45      134.93     20.16 o
  -6   0  12       67.49       88.44     13.74 o
  -5   0  12      242.51      239.91     16.26 o
  -4   0  12        4.68       11.38     13.06 o
  -3   0  12        0.59       -2.25     11.76 o
  -2   0  12      350.54      389.78     14.60 o
  -1   0  12      232.67      229.70     14.44 o
   0   0  12      474.99      474.91     17.58 o
   1   0  12       80.41       82.72     17.87 o
   2   0  12      131.39      110.86     14.69 o
  -7   1  12       90.83       88.24     20.21 o
  -6   1  12      154.28      153.59     15.92 o
  -5   1  12       61.69       66.97     17.20 o
  -4   1  12       46.92       39.61     13.32 o
  -3   1  12       17.37       21.02     18.42 o
  -2   1  12      280.40      300.64     14.22 o
  -1   1  12       75.05       59.39     18.66 o
   0   1  12      110.66      109.99     17.94 o
   1   1  12       36.74       51.77     17.54 o
   2   1  12      186.96      144.89     23.02 o
  -7   2  12       12.35       -4.31     17.54 o
  -6   2  12      156.39      124.09     14.73 o
  -5   2  12        3.31       -6.50     17.47 o
  -4   2  12       76.56       66.94     15.55 o
  -3   2  12      119.06      116.32     15.62 o
  -2   2  12      148.93      160.56     18.21 o
  -1   2  12        1.83        5.40     15.02 o
   0   2  12       25.91       24.69     27.60 o
   1   2  12        6.95       24.29     22.00 o
  -6   3  12       60.83       28.52     22.81 o
  -5   3  12       17.96       -5.73     20.61 o
  -4   3  12       39.93       40.18     19.78 o
  -3   3  12      161.25      147.72     20.36 o
  -2   3  12       93.60       98.13     25.08 o
  -1   3  12       41.19       48.24     26.27 o
   0   3  12       64.51       34.83     29.93 o
  -4   4  12       48.94       17.34     19.97 o
  -3   4  12       71.42       62.37     20.12 o
  -2   4  12       41.74       35.85     27.72 o
  -2  -8  13       80.26       59.99     16.69 o
  -1  -8  13      251.22      174.59     19.35 o
   0  -8  13       76.55       22.97     26.75 o
  -4  -7  13       89.80       77.11     15.25 o
  -3  -7  13      163.08      147.14     15.35 o
  -2  -7  13      139.87      171.86     15.20 o
  -1  -7  13      426.84      414.90     16.31 o
   0  -7  13       76.10       55.87     14.14 o
   1  -7  13       20.83       20.96     19.87 o
  -5  -6  13       12.69        0.46     17.96 o
  -4  -6  13      348.49      391.29     17.61 o
  -3  -6  13      138.65      138.25     12.27 o
  -2  -6  13      344.05      347.58     14.29 o
  -1  -6  13      230.48      219.71     13.82 o
   0  -6  13       11.90        9.09     13.41 o
   1  -6  13        9.82       19.45     14.08 o
   2  -6  13        2.74      -10.65     16.33 o
  -6  -5  13      161.78      111.32     17.06 o
  -5  -5  13      103.47       94.68     15.00 o
  -4  -5  13      471.41      479.98     18.55 o
  -3  -5  13      104.01      101.40     15.11 o
  -2  -5  13      359.57      375.01     20.61 o
  -1  -5  13       66.49       61.75     11.23 o
   0  -5  13       21.88       16.15     15.18 o
   1  -5  13       22.16       16.99     12.81 o
   2  -5  13       19.60        0.45     16.34 o
  -6  -4  13      289.62      284.99     16.57 o
  -5  -4  13       24.46       29.25     14.97 o
  -4  -4  13      383.72      405.90     13.54 o
  -3  -4  13      102.61      124.78     11.82 o
  -2  -4  13      457.21      447.31     13.27 o
  -1  -4  13       13.93       17.90     10.80 o
   0  -4  13        1.10       -8.05     12.23 o
   1  -4  13       24.22       28.00     13.24 o
   2  -4  13      118.00      133.46     16.89 o
  -6  -3  13      179.57      165.76     18.08 o
  -5  -3  13       35.60       31.73     13.41 o
  -4  -3  13      417.82      440.43     13.42 o
  -3  -3  13       24.91       34.10     11.86 o
  -2  -3  13      338.42      356.94     16.65 o
  -1  -3  13        1.80        8.36     12.08 o
   0  -3  13       54.27       62.36     17.23 o
   1  -3  13       39.80       46.49     16.02 o
   2  -3  13       69.93       74.22     16.33 o
  -7  -2  13      176.58      119.25     19.52 o
  -6  -2  13       67.91       61.50     14.21 o
  -5  -2  13      153.70      151.51     14.31 o
  -4  -2  13      574.91      607.43     17.45 o
  -3  -2  13       18.07       18.61     11.04 o
  -2  -2  13       20.31       28.96     10.97 o
  -1  -2  13       23.64       26.02     10.96 o
   0  -2  13        5.44       37.47     18.78 o
   1  -2  13      102.87       91.95     16.13 o
   2  -2  13       85.02       76.08     14.71 o
  -7  -1  13      182.98      137.48     22.61 o
  -6  -1  13       60.74       60.22     17.04 o
  -5  -1  13      282.87      283.52     13.74 o
  -4  -1  13      398.44      411.36     14.95 o
  -3  -1  13       16.02        3.41     10.90 o
  -2  -1  13       49.64       64.98     13.37 o
  -1  -1  13      101.93      123.79     12.37 o
   0  -1  13       69.03       65.44     21.38 o
   1  -1  13      205.69      199.46     16.49 o
   2  -1  13       71.08       52.28     27.43 o
  -7   0  13      226.82      157.38     40.06 o
  -6   0  13       28.36       23.79     20.26 o
  -5   0  13      270.67      267.82     16.44 o
  -4   0  13       73.67       67.33     12.82 o
  -3   0  13       28.97       39.93     16.43 o
  -2   0  13       91.58       99.51     16.60 o
  -1   0  13       45.85       51.47     12.72 o
   0   0  13      101.74      112.07     13.95 o
   1   0  13      265.81      188.83     19.22 o
  -6   1  13       50.76       52.93     14.35 o
  -5   1  13      142.19      139.58     14.73 o
  -4   1  13        1.02        6.75     12.36 o
  -3   1  13       36.30       27.55     15.17 o
  -2   1  13        0.92       -8.90     15.14 o
  -1   1  13       81.47       58.21     22.18 o
   0   1  13      147.69      119.34     18.04 o
  -6   2  13       29.81       23.37     39.43 o
  -5   2  13      141.15      116.71     23.13 o
  -4   2  13        0.15        2.49     24.60 o
  -3   2  13        0.26       12.68     24.56 o
  -2   2  13       66.17       69.41     20.16 o
  -1   2  13      191.25      153.14     22.21 o
  -4   3  13        0.16      -14.89     28.58 o
  -3   3  13        0.45       15.47     27.27 o
  -3  -7  14      108.58       56.62     27.02 o
  -2  -7  14       21.76       -5.01     16.97 o
  -1  -7  14      226.92      177.51     22.36 o
   0  -7  14      242.71      138.41     27.36 o
  -4  -6  14        5.38      -16.35     21.81 o
  -3  -6  14      122.09       78.40     17.46 o
  -2  -6  14       24.68       21.25     16.97 o
  -1  -6  14      244.74      218.96     16.25 o
   0  -6  14       67.35       17.77     18.54 o
   1  -6  14       24.00        3.93     27.89 o
  -5  -5  14       82.97       70.96     16.89 o
  -4  -5  14       45.25       33.33     14.17 o
  -3  -5  14      351.80      378.36     15.20 o
  -2  -5  14       76.26       74.70     13.94 o
  -1  -5  14      427.97      444.69     15.18 o
   0  -5  14       20.81        8.65     14.93 o
   1  -5  14       33.86        3.04     17.04 o
  -5  -4  14      157.06      139.44     15.70 o
  -4  -4  14      186.55      186.35     16.62 o
  -3  -4  14      445.14      432.90     14.21 o
  -2  -4  14      124.51      133.97     16.02 o
  -1  -4  14      329.52      370.18     20.63 o
   0  -4  14       26.66       16.99     15.10 o
   1  -4  14       21.05       -2.71     18.65 o
  -6  -3  14      146.33      117.27     17.57 o
  -5  -3  14      145.34      160.96     18.02 o
  -4  -3  14      144.86      156.36     14.24 o
  -3  -3  14      177.60      185.75     13.48 o
  -2  -3  14       37.88       42.90     18.27 o
  -1  -3  14      286.50      268.44     16.76 o
   0  -3  14        6.67       22.47     15.68 o
   1  -3  14        3.57        6.91     17.97 o
  -6  -2  14      182.72      148.89     16.63 o
  -5  -2  14        9.26        6.39     15.66 o
  -4  -2  14      168.79      145.79     13.54 o
  -3  -2  14       72.46       40.61     18.46 o
  -2  -2  14       29.45       35.06     12.84 o
  -1  -2  14      163.58      132.28     18.57 o
   0  -2  14        2.93       14.41     14.53 o
   1  -2  14        3.22        1.66     21.54 o
  -6  -1  14      229.57      167.34     20.49 o
  -5  -1  14        1.65        4.38     15.71 o
  -4  -1  14      236.07      239.31     14.84 o
  -3  -1  14      106.22      100.92     13.10 o
  -2  -1  14      161.01      141.41     13.13 o
  -1  -1  14       25.35       19.85     19.97 o
   0  -1  14       10.54       31.03     20.20 o
  -6   0  14      178.63      119.46     28.40 o
  -5   0  14       10.88       14.74     14.17 o
  -4   0  14      360.22      362.09     15.51 o
  -3   0  14      123.09      115.56     20.63 o
  -2   0  14      145.39      137.25     20.51 o
  -1   0  14        4.52      -12.87     14.38 o
   0   0  14       90.41       56.30     17.71 o
  -5   1  14       18.79       18.06     17.08 o
  -4   1  14      295.46      275.93     16.57 o
  -3   1  14       26.09        6.48     14.29 o
  -2   1  14       85.23       40.77     20.09 o
  -1   1  14        8.31      -12.87     27.59 o
  -3  -5  15        1.11        0.41     16.07 o
  -2  -5  15       26.32       35.09     17.68 o
  -1  -5  15       27.49       17.74     16.73 o
  -4  -4  15        1.06       -0.95     16.25 o
  -3  -4  15       85.04       86.63     14.94 o
  -2  -4  15      112.02      102.23     18.72 o
  -1  -4  15      150.59      140.90     17.30 o
  -4  -3  15        9.49       -0.11     18.63 o
  -3  -3  15      308.83      279.65     15.75 o
  -2  -3  15      211.83      182.27     18.87 o
  -1  -3  15      358.55      293.06     17.66 o
  -5  -2  15      103.24       92.67     28.42 o
  -4  -2  15       62.31       41.30     22.09 o
  -3  -2  15      398.69      381.62     15.71 o
  -2  -2  15       82.93       66.62     18.50 o
  -1  -2  15      137.81       99.83     16.53 o
  -4  -1  15       20.85        0.73     22.90 o
  -3  -1  15      289.55      208.40     16.59 o
  -2  -1  15       12.11        8.61     17.73 o
  -3   0  15      149.55       15.56     27.76 o
 
